# Supplementary material for: cis-2,5-Bis(2-fluoro-5-meth­oxy­pheneth­yl)pyrrolidinium formate
Source: Acta Crystallogr Sect E Struct Rep Online. 2011 Feb 26;67(Pt 3):o737. doi: 10.1107/S1600536811006143 (PMC3052016; doi:10.1107/S1600536811006143)
Supplement: Supplementary file 1 [file e-67-0o737-sup1.cif]

##############################################################################
###                                                                        ###
###        Electronic paper (Acta Crystallographica Section E)             ###
###                                                                        ###
##############################################################################
#                                                                            #
# This CIF contains the data in a paper accepted for publication in Acta     #
# Crystallographica Section E. It conforms to the requirements of Notes      #
# for Authors for Section E, and has been peer reviewed under the auspices   #
# of the IUCr Commission on Journals.                                        #
#                                                                            #
# Full details of the Crystallographic Information File format               #
# are given in the paper "The Crystallographic Information File (CIF):       #
# a New Standard Archive File for Crystallography" by S. R. Hall, F. H.      #
# Allen and I. D. Brown [Acta Cryst. (1991), A47, 655-685].                  #
#                                                                            #
# The current version of the core CIF dictionary is obtainable from          #
# ftp://ftp.iucr.org/pub/cif_core.dic. The current version number is 2.4.    #
#                                                                            #
# Software is freely available for graphical display of the structure(s) in  #
# this CIF.  For information consult the CIF home page http://www.iucr.org/  #
# cif/home.html                                                              #
#                                                                            #
# This file may be used for bona fide research purposes within the           #
# scientific community so long as proper attribution is given to the journal # 
# article from which it was obtained.                                        #
#                                                                            #
##############################################################################
                                             
data_global
_audit_creation_method     'SHELXL-97 CIF, edited IUCr template'
_journal_date_recd_electronic     2010-12-06
_journal_date_accepted     2011-02-17
_journal_name_full     'Acta Crystallographica, Section E'
_journal_year     2011
_journal_volume     67
_journal_issue      3
_journal_page_first     o737
_journal_page_last     o737
_journal_paper_category     QO
_journal_coeditor_code     HG2767
_publ_contact_author_name     'Dr P.A. Crooks'
_publ_contact_author_address
;
Department of Pharmaceutical Sciences
College of Pharmacy
University of Kentucky
Lexington KY 40536
USA
;
_publ_contact_author_email     'pcrooks@uky.edu'
_publ_contact_author_fax     '859 257 2586'
_publ_contact_author_phone     '859 257 1718'
_publ_section_title
;
<i>cis</i>)-2,5-Bis(2-fluoro-5-methoxyphenethyl)pyrrolidinium formate
;
loop_
    _publ_author_name
    _publ_author_address
    'Purushothama Rao Ponugoti'
;
Department of Pharmaceutical Sciences
College of Pharmacy
University of Kentucky
Lexington
KY 40536
USA
;
    'Narsimha Reddy Penthala'
;
Department of Pharmaceutical Sciences
College of Pharmacy
University of Kentucky
Lexington
KY 40536
USA
;
    'Dwoskin, Linda P.'
;
Department of Pharmaceutical Sciences
College of Pharmacy
University of Kentucky
Lexington
KY 40536
USA
;
    'Parkin, Sean'
;
Department of Chemistry
University of Kentucky
Lexington
KY 40506
USA
;
    'Crooks, Peter A.'
;
Department of Pharmaceutical Sciences
College of Pharmacy
University of Kentucky
Lexington
KY 40536
USA
;
data_I
_audit_creation_method     SHELXL-97
_chemical_name_systematic
;
<i>cis</i>)-2,5-Bis(2-fluoro-5-methoxyphenethyl)pyrrolidinium formate
;
_chemical_name_common     ?
_chemical_formula_moiety     'C22 H28 F2 N O2 +, C H O2 -'
_chemical_formula_sum     'C23 H29 F2 N O4'
_chemical_formula_iupac     'C22 H28 F2 N O2 +, C H O2 -'
_chemical_formula_weight     421.47
_chemical_melting_point     ?
_symmetry_cell_setting     orthorhombic
_symmetry_space_group_name_H-M     'P 21 21 21'
_symmetry_space_group_name_Hall     'P 2ac 2ab'
loop_
    _symmetry_equiv_pos_as_xyz
    'x, y, z'
    '-x+1/2, -y, z+1/2'
    'x+1/2, -y+1/2, -z'
    '-x, y+1/2, -z+1/2'
_cell_length_a     7.83380(10)
_cell_length_b     27.8759(3)
_cell_length_c     29.3202(3)
_cell_angle_alpha     90.00
_cell_angle_beta     90.00
_cell_angle_gamma     90.00
_cell_volume     6402.78(13)
_cell_formula_units_Z     12
_cell_measurement_reflns_used     8196
_cell_measurement_theta_min     1.00
_cell_measurement_theta_max     27.48
_cell_measurement_temperature     90.0(2)
_exptl_crystal_description     plate
_exptl_crystal_colour     colourless
_exptl_crystal_size_max     0.28
_exptl_crystal_size_mid     0.18
_exptl_crystal_size_min     0.06
_exptl_crystal_density_diffrn     1.312
_exptl_crystal_density_meas     ?
_exptl_crystal_density_method     'not measured'
_exptl_crystal_F_000     2688
_exptl_absorpt_coefficient_mu     0.100
_exptl_absorpt_correction_type     multi-scan
_exptl_absorpt_process_details     '(SCALEPACK; Otwinowski & Minor, 1997)'
_exptl_absorpt_correction_T_min     0.973
_exptl_absorpt_correction_T_max     0.994
_exptl_special_details
;
;
_diffrn_ambient_temperature     90.0(2)
_diffrn_radiation_type     MoK\a
_diffrn_radiation_wavelength     0.71073
_diffrn_radiation_source     'fine-focus sealed tube'
_diffrn_radiation_monochromator     'graphite'
_diffrn_measurement_device_type     'Nonius KappaCCD'
_diffrn_measurement_method     '\w scans at fixed \c = 55\%'
_diffrn_detector_area_resol_mean     9.1
_diffrn_reflns_number     80877
_diffrn_reflns_av_R_equivalents     0.0512
_diffrn_reflns_av_sigmaI/netI     0.0690
_diffrn_reflns_theta_min     1.01
_diffrn_reflns_theta_max     27.49
_diffrn_reflns_theta_full     27.49
_diffrn_measured_fraction_theta_max     0.999
_diffrn_measured_fraction_theta_full     0.999
_diffrn_reflns_limit_h_min     -10
_diffrn_reflns_limit_h_max     10
_diffrn_reflns_limit_k_min     -36
_diffrn_reflns_limit_k_max     36
_diffrn_reflns_limit_l_min     -37
_diffrn_reflns_limit_l_max     38
_diffrn_standards_number     0
_diffrn_standards_interval_count     .
_diffrn_standards_interval_time     .
_diffrn_standards_decay_%     ?
_refine_special_details
;
Refinement of <i>F</i>^2^ against ALL reflections. The weighted <i>R</i>-factor
<i>wR</i> and goodness of fit <i>S</i> are based on <i>F</i>^2^, conventional
<i>R</i>-factors <i>R</i> are based on <i>F</i>, with <i>F</i> set to zero for
negative <i>F</i>^2^. The threshold expression of <i>F</i>^2^ >
2\s(<i>F</i>^2^) is used only for calculating <i>R</i>-factors(gt) <i>etc</i>.
and is not relevant to the choice of reflections for refinement.
<i>R</i>-factors based on <i>F</i>^2^ are statistically about twice as large
as those based on <i>F</i>, and <i>R</i>- factors based on ALL data will be
even larger.
;
_reflns_number_total     8166
_reflns_number_gt     5100
_reflns_threshold_expression     I>2\s(I)
_refine_ls_structure_factor_coef     Fsqd
_refine_ls_matrix_type     full
_refine_ls_R_factor_all     0.1066
_refine_ls_R_factor_gt     0.0556
_refine_ls_wR_factor_gt     0.1303
_refine_ls_wR_factor_ref     0.1547
_refine_ls_goodness_of_fit_ref     1.003
_refine_ls_restrained_S_all     1.003
_refine_ls_number_reflns     8166
_refine_ls_number_parameters     817
_refine_ls_number_restraints     0
_refine_ls_hydrogen_treatment     constr
_refine_ls_weighting_scheme     calc
_refine_ls_weighting_details
                 'calc w=1/[\s^2^(Fo^2^)+(0.0915P)^2^] where P=(Fo^2^+2Fc^2^)/3'
_atom_sites_solution_hydrogens     geom
_atom_sites_solution_primary     direct
_atom_sites_solution_secondary     difmap
_refine_ls_shift/su_max     0.001
_refine_ls_shift/su_mean     0.000
_refine_diff_density_max     0.344
_refine_diff_density_min     -0.278
_refine_ls_extinction_method     none
_refine_ls_extinction_coef     ?
loop_
    _atom_type_symbol
    _atom_type_description
    _atom_type_scat_dispersion_real
    _atom_type_scat_dispersion_imag
    _atom_type_scat_source
    'C' 'C' 0.0033 0.0016
                         'International Tables Vol C Tables 4.2.6.8 and 6.1.1.4'
    'H' 'H' 0.0000 0.0000
                         'International Tables Vol C Tables 4.2.6.8 and 6.1.1.4'
    'F' 'F' 0.0171 0.0103
                         'International Tables Vol C Tables 4.2.6.8 and 6.1.1.4'
    'N' 'N' 0.0061 0.0033
                         'International Tables Vol C Tables 4.2.6.8 and 6.1.1.4'
    'O' 'O' 0.0106 0.0060
                         'International Tables Vol C Tables 4.2.6.8 and 6.1.1.4'
_computing_data_collection     'COLLECT (Nonius, 1998)'
_computing_cell_refinement     'SCALEPACK (Otwinowski & Minor, 1997)'
_computing_data_reduction     'DENZO-SMN (Otwinowski & Minor, 1997)'
_computing_structure_solution     'SHELXS97 (Sheldrick, 2008)'
_computing_structure_refinement     'SHELXL97 (Sheldrick, 2008)'
_computing_molecular_graphics     'XP in SHELXTL (Sheldrick, 2008)'
_computing_publication_material
;
SHELXL97 (Sheldrick, 2008) and local procedures
;
loop_
    _atom_site_type_symbol
    _atom_site_label
    _atom_site_fract_x
    _atom_site_fract_y
    _atom_site_fract_z
    _atom_site_U_iso_or_equiv
    _atom_site_adp_type
    _atom_site_calc_flag
    _atom_site_refinement_flags
    _atom_site_occupancy
    _atom_site_disorder_assembly
    _atom_site_disorder_group
    N N1A 0.7000(4) 0.33489(10) 0.52187(9) 0.0234(7) Uani d . 1 . .
    H H1A1 0.6523 0.3650 0.5228 0.028 Uiso calc R 1 . .
    H H1A2 0.8169 0.3381 0.5218 0.028 Uiso calc R 1 . .
    C C2A 0.6434(5) 0.30603(12) 0.56265(11) 0.0243(8) Uani d . 1 . .
    H H2A 0.7412 0.2857 0.5731 0.029 Uiso calc R 1 . .
    C C3A 0.5015(6) 0.27303(13) 0.54478(12) 0.0324(10) Uani d . 1 . .
    H H3A1 0.5356 0.2390 0.5477 0.039 Uiso calc R 1 . .
    H H3A2 0.3949 0.2781 0.5623 0.039 Uiso calc R 1 . .
    C C4A 0.4750(5) 0.28602(12) 0.49485(12) 0.0248(9) Uani d . 1 . .
    H H4A1 0.4500 0.2570 0.4766 0.030 Uiso calc R 1 . .
    H H4A2 0.3793 0.3089 0.4914 0.030 Uiso calc R 1 . .
    C C5A 0.6423(5) 0.30877(12) 0.47979(11) 0.0217(8) Uani d . 1 . .
    H H5A 0.7262 0.2828 0.4727 0.026 Uiso calc R 1 . .
    C C6A 0.6285(5) 0.34214(12) 0.43896(11) 0.0243(8) Uani d . 1 . .
    H H6A1 0.5540 0.3694 0.4473 0.029 Uiso calc R 1 . .
    H H6A2 0.5722 0.3246 0.4137 0.029 Uiso calc R 1 . .
    C C7A 0.7984(6) 0.36200(13) 0.42158(12) 0.0331(10) Uani d . 1 . .
    H H7A1 0.8629 0.3760 0.4474 0.040 Uiso calc R 1 . .
    H H7A2 0.8673 0.3355 0.4086 0.040 Uiso calc R 1 . .
    C C8A 0.7702(5) 0.39970(14) 0.38574(12) 0.0302(9) Uani d . 1 . .
    C C9A 0.7528(6) 0.38972(13) 0.33965(14) 0.0366(11) Uani d . 1 . .
    C C10A 0.7247(6) 0.42351(14) 0.30744(13) 0.0431(12) Uani d . 1 . .
    H H10A 0.7149 0.4145 0.2763 0.052 Uiso calc R 1 . .
    C C11A 0.7103(6) 0.47136(14) 0.32002(13) 0.0350(10) Uani d . 1 . .
    H H11A 0.6901 0.4955 0.2978 0.042 Uiso calc R 1 . .
    C C12A 0.7260(5) 0.48291(13) 0.36570(12) 0.0313(9) Uani d . 1 . .
    C C13A 0.7538(5) 0.44768(13) 0.39795(12) 0.0287(9) Uani d . 1 . .
    H H13A 0.7619 0.4564 0.4292 0.034 Uiso calc R 1 . .
    C C14A 0.7149(8) 0.56681(13) 0.35088(14) 0.0605(16) Uani d . 1 . .
    H H14A 0.6098 0.5648 0.3328 0.091 Uiso calc R 1 . .
    H H14B 0.8139 0.5642 0.3306 0.091 Uiso calc R 1 . .
    H H14C 0.7185 0.5976 0.3669 0.091 Uiso calc R 1 . .
    O O15A 0.7182(4) 0.52938(9) 0.38272(8) 0.0395(8) Uani d . 1 . .
    F F16A 0.7685(4) 0.34235(8) 0.32668(8) 0.0555(8) Uani d . 1 . .
    C C17A 0.5908(5) 0.33851(12) 0.60142(11) 0.0225(8) Uani d . 1 . .
    H H17A 0.5390 0.3188 0.6258 0.027 Uiso calc R 1 . .
    H H17B 0.5023 0.3610 0.5903 0.027 Uiso calc R 1 . .
    C C18A 0.7380(5) 0.36745(13) 0.62166(12) 0.0260(9) Uani d . 1 . .
    H H18A 0.8298 0.3452 0.6313 0.031 Uiso calc R 1 . .
    H H18B 0.7852 0.3889 0.5979 0.031 Uiso calc R 1 . .
    C C19A 0.6829(5) 0.39723(12) 0.66218(11) 0.0214(8) Uani d . 1 . .
    C C20A 0.6399(5) 0.37604(12) 0.70328(12) 0.0235(8) Uani d . 1 . .
    C C21A 0.5787(5) 0.40074(13) 0.74026(13) 0.0287(9) Uani d . 1 . .
    H H21A 0.5494 0.3843 0.7676 0.034 Uiso calc R 1 . .
    C C22A 0.5604(5) 0.44993(13) 0.73709(12) 0.0294(9) Uani d . 1 . .
    H H22A 0.5186 0.4678 0.7623 0.035 Uiso calc R 1 . .
    C C23A 0.6033(5) 0.47283(12) 0.69689(12) 0.0261(9) Uani d . 1 . .
    C C24A 0.6640(5) 0.44693(12) 0.65964(12) 0.0240(9) Uani d . 1 . .
    H H24A 0.6929 0.4633 0.6323 0.029 Uiso calc R 1 . .
    C C25A 0.6306(6) 0.54783(13) 0.65779(14) 0.0394(11) Uani d . 1 . .
    H H25A 0.5748 0.5350 0.6305 0.059 Uiso calc R 1 . .
    H H25B 0.7547 0.5449 0.6546 0.059 Uiso calc R 1 . .
    H H25C 0.6002 0.5817 0.6615 0.059 Uiso calc R 1 . .
    O O26A 0.5760(4) 0.52174(8) 0.69656(9) 0.0352(7) Uani d . 1 . .
    F F27A 0.6578(3) 0.32703(7) 0.70685(7) 0.0347(6) Uani d . 1 . .
    N N1B 0.1995(4) 0.49637(10) 0.53019(9) 0.0211(7) Uani d . 1 . .
    H H1B1 0.3163 0.4928 0.5303 0.025 Uiso calc R 1 . .
    H H1B2 0.1506 0.4664 0.5283 0.025 Uiso calc R 1 . .
    C C2B 0.1418(5) 0.52129(12) 0.57307(11) 0.0231(8) Uani d . 1 . .
    H H2B 0.2386 0.5409 0.5853 0.028 Uiso calc R 1 . .
    C C3B -0.0018(5) 0.55540(13) 0.55755(12) 0.0313(10) Uani d . 1 . .
    H H3B1 -0.1097 0.5475 0.5735 0.038 Uiso calc R 1 . .
    H H3B2 0.0286 0.5891 0.5646 0.038 Uiso calc R 1 . .
    C C4B -0.0223(5) 0.54870(12) 0.50654(12) 0.0258(9) Uani d . 1 . .
    H H4B1 -0.0426 0.5799 0.4913 0.031 Uiso calc R 1 . .
    H H4B2 -0.1192 0.5270 0.4998 0.031 Uiso calc R 1 . .
    C C5B 0.1452(5) 0.52669(11) 0.49051(11) 0.0205(8) Uani d . 1 . .
    H H5B 0.2307 0.5529 0.4860 0.025 Uiso calc R 1 . .
    C C6B 0.1324(5) 0.49765(12) 0.44689(11) 0.0231(8) Uani d . 1 . .
    H H6B1 0.0832 0.5183 0.4228 0.028 Uiso calc R 1 . .
    H H6B2 0.0518 0.4708 0.4521 0.028 Uiso calc R 1 . .
    C C7B 0.3001(5) 0.47696(13) 0.42935(12) 0.0287(9) Uani d . 1 . .
    H H7B1 0.3770 0.5034 0.4201 0.034 Uiso calc R 1 . .
    H H7B2 0.3568 0.4587 0.4540 0.034 Uiso calc R 1 . .
    C C8B 0.2681(5) 0.44441(13) 0.38917(12) 0.0263(9) Uani d . 1 . .
    C C9B 0.2464(6) 0.46143(13) 0.34513(13) 0.0357(11) Uani d . 1 . .
    C C10B 0.2084(7) 0.43254(13) 0.30869(13) 0.0438(13) Uani d . 1 . .
    H H10B 0.1926 0.4459 0.2792 0.053 Uiso calc R 1 . .
    C C11B 0.1932(6) 0.38373(13) 0.31543(12) 0.0341(10) Uani d . 1 . .
    H H11B 0.1688 0.3631 0.2905 0.041 Uiso calc R 1 . .
    C C12B 0.2139(5) 0.36502(12) 0.35885(12) 0.0277(9) Uani d . 1 . .
    C C13B 0.2498(5) 0.39520(13) 0.39497(11) 0.0267(9) Uani d . 1 . .
    H H13B 0.2624 0.3819 0.4246 0.032 Uiso calc R 1 . .
    C C14B 0.1873(7) 0.28431(13) 0.33248(14) 0.0503(14) Uani d . 1 . .
    H H14D 0.2829 0.2890 0.3114 0.075 Uiso calc R 1 . .
    H H14E 0.0795 0.2902 0.3165 0.075 Uiso calc R 1 . .
    H H14F 0.1889 0.2513 0.3440 0.075 Uiso calc R 1 . .
    O O15B 0.2027(4) 0.31685(8) 0.36954(8) 0.0364(7) Uani d . 1 . .
    F F16B 0.2627(4) 0.50973(7) 0.33811(7) 0.0570(9) Uani d . 1 . .
    C C17B 0.0877(5) 0.48538(12) 0.60918(11) 0.0250(9) Uani d . 1 . .
    H H17C -0.0010 0.4641 0.5962 0.030 Uiso calc R 1 . .
    H H17D 0.0362 0.5029 0.6351 0.030 Uiso calc R 1 . .
    C C18B 0.2359(5) 0.45452(12) 0.62692(11) 0.0238(8) Uani d . 1 . .
    H H18C 0.2832 0.4355 0.6014 0.029 Uiso calc R 1 . .
    H H18D 0.3276 0.4758 0.6384 0.029 Uiso calc R 1 . .
    C C19B 0.1814(5) 0.42096(12) 0.66466(12) 0.0241(9) Uani d . 1 . .
    C C20B 0.1457(5) 0.43818(12) 0.70796(12) 0.0276(9) Uani d . 1 . .
    C C21B 0.0951(5) 0.40914(13) 0.74316(13) 0.0323(10) Uani d . 1 . .
    H H21B 0.0743 0.4222 0.7726 0.039 Uiso calc R 1 . .
    C C22B 0.0748(5) 0.36083(13) 0.73535(13) 0.0316(10) Uani d . 1 . .
    H H22B 0.0382 0.3403 0.7593 0.038 Uiso calc R 1 . .
    C C23B 0.1076(5) 0.34209(12) 0.69258(12) 0.0265(9) Uani d . 1 . .
    C C24B 0.1641(5) 0.37192(12) 0.65751(13) 0.0250(9) Uani d . 1 . .
    H H24B 0.1909 0.3586 0.6285 0.030 Uiso calc R 1 . .
    C C25B 0.1377(6) 0.27090(13) 0.64725(13) 0.0392(11) Uani d . 1 . .
    H H25D 0.2593 0.2777 0.6428 0.059 Uiso calc R 1 . .
    H H25E 0.0727 0.2832 0.6212 0.059 Uiso calc R 1 . .
    H H25F 0.1207 0.2362 0.6498 0.059 Uiso calc R 1 . .
    O O26B 0.0807(4) 0.29337(8) 0.68753(8) 0.0342(7) Uani d . 1 . .
    F F27B 0.1639(3) 0.48627(7) 0.71591(7) 0.0386(6) Uani d . 1 . .
    N N1C 0.2065(4) 0.83060(9) 0.49995(9) 0.0217(7) Uani d . 1 . .
    H H1C1 0.3232 0.8270 0.4986 0.026 Uiso calc R 1 . .
    H H1C2 0.1574 0.8006 0.4993 0.026 Uiso calc R 1 . .
    C C2C 0.1453(5) 0.85987(11) 0.46041(11) 0.0226(8) Uani d . 1 . .
    H H2C 0.2294 0.8860 0.4541 0.027 Uiso calc R 1 . .
    C C3C -0.0201(5) 0.88190(12) 0.47814(11) 0.0244(9) Uani d . 1 . .
    H H3C1 -0.0443 0.9126 0.4625 0.029 Uiso calc R 1 . .
    H H3C2 -0.1173 0.8598 0.4732 0.029 Uiso calc R 1 . .
    C C4C 0.0097(5) 0.88998(13) 0.52889(12) 0.0310(9) Uani d . 1 . .
    H H4C1 -0.0949 0.8823 0.5464 0.037 Uiso calc R 1 . .
    H H4C2 0.0406 0.9239 0.5347 0.037 Uiso calc R 1 . .
    C C5C 0.1567(5) 0.85652(11) 0.54309(11) 0.0226(8) Uani d . 1 . .
    H H5C 0.2553 0.8767 0.5532 0.027 Uiso calc R 1 . .
    C C6C 0.1158(5) 0.82101(12) 0.58041(11) 0.0247(8) Uani d . 1 . .
    H H6C1 0.0252 0.7991 0.5695 0.030 Uiso calc R 1 . .
    H H6C2 0.0705 0.8386 0.6071 0.030 Uiso calc R 1 . .
    C C7C 0.2707(5) 0.79116(12) 0.59547(11) 0.0243(9) Uani d . 1 . .
    H H7C1 0.3130 0.7724 0.5691 0.029 Uiso calc R 1 . .
    H H7C2 0.3631 0.8131 0.6052 0.029 Uiso calc R 1 . .
    C C8C 0.2290(5) 0.75704(13) 0.63434(11) 0.0230(8) Uani d . 1 . .
    C C9C 0.1995(5) 0.77341(12) 0.67784(12) 0.0258(9) Uani d . 1 . .
    C C10C 0.1592(5) 0.74395(12) 0.71369(12) 0.0272(9) Uani d . 1 . .
    H H10C 0.1365 0.7570 0.7430 0.033 Uiso calc R 1 . .
    C C11C 0.1521(5) 0.69478(13) 0.70668(12) 0.0290(9) Uani d . 1 . .
    H H11C 0.1272 0.6736 0.7312 0.035 Uiso calc R 1 . .
    C C12C 0.1824(5) 0.67695(12) 0.66286(12) 0.0259(9) Uani d . 1 . .
    C C13C 0.2188(5) 0.70811(12) 0.62752(12) 0.0238(9) Uani d . 1 . .
    H H13C 0.2372 0.6956 0.5978 0.029 Uiso calc R 1 . .
    C C14C 0.1721(7) 0.59550(12) 0.68860(14) 0.0495(14) Uani d . 1 . .
    H H14G 0.0598 0.5975 0.7032 0.074 Uiso calc R 1 . .
    H H14H 0.2610 0.6032 0.7109 0.074 Uiso calc R 1 . .
    H H14I 0.1901 0.5629 0.6770 0.074 Uiso calc R 1 . .
    O O15C 0.1799(4) 0.62879(8) 0.65165(8) 0.0379(8) Uani d . 1 . .
    F F16C 0.2088(3) 0.82192(7) 0.68536(7) 0.0363(6) Uani d . 1 . .
    C C17C 0.1235(5) 0.82966(12) 0.41795(11) 0.0235(8) Uani d . 1 . .
    H H17E 0.0706 0.8498 0.3940 0.028 Uiso calc R 1 . .
    H H17F 0.0430 0.8033 0.4249 0.028 Uiso calc R 1 . .
    C C18C 0.2875(5) 0.80786(12) 0.39878(11) 0.0253(9) Uani d . 1 . .
    H H18E 0.3666 0.8338 0.3896 0.030 Uiso calc R 1 . .
    H H18F 0.3443 0.7884 0.4226 0.030 Uiso calc R 1 . .
    C C19C 0.2472(5) 0.77652(12) 0.35794(11) 0.0240(9) Uani d . 1 . .
    C C20C 0.2247(5) 0.79575(12) 0.31494(12) 0.0278(9) Uani d . 1 . .
    C C21C 0.1729(5) 0.76943(14) 0.27767(12) 0.0333(10) Uani d . 1 . .
    H H21C 0.1587 0.7842 0.2487 0.040 Uiso calc R 1 . .
    C C22C 0.1419(5) 0.72082(13) 0.28340(12) 0.0312(10) Uani d . 1 . .
    H H22C 0.1077 0.7018 0.2581 0.037 Uiso calc R 1 . .
    C C23C 0.1607(5) 0.69997(13) 0.32604(13) 0.0289(9) Uani d . 1 . .
    C C24C 0.2143(5) 0.72757(13) 0.36283(12) 0.0267(9) Uani d . 1 . .
    H H24C 0.2288 0.7129 0.3918 0.032 Uiso calc R 1 . .
    C C25C 0.1776(6) 0.62580(13) 0.36764(13) 0.0402(11) Uani d . 1 . .
    H H25G 0.1243 0.6393 0.3950 0.060 Uiso calc R 1 . .
    H H25H 0.3021 0.6281 0.3704 0.060 Uiso calc R 1 . .
    H H25I 0.1445 0.5921 0.3645 0.060 Uiso calc R 1 . .
    O O26C 0.1229(4) 0.65175(9) 0.32878(9) 0.0368(7) Uani d . 1 . .
    F F27C 0.2552(3) 0.84398(7) 0.30887(7) 0.0399(6) Uani d . 1 . .
    C C1S1 0.1081(5) 0.37264(12) 0.52746(12) 0.0259(9) Uani d . 1 . .
    H H1S1 0.2286 0.3755 0.5296 0.031 Uiso calc R 1 . .
    O O1S1 0.0262(4) 0.41060(9) 0.52353(9) 0.0310(7) Uani d . 1 . .
    O O2S1 0.0481(4) 0.33102(9) 0.52884(9) 0.0308(7) Uani d . 1 . .
    C C1S2 0.1155(5) 0.70727(12) 0.49452(11) 0.0255(8) Uani d . 1 . .
    H H1S2 0.2358 0.7101 0.4915 0.031 Uiso calc R 1 . .
    O O1S2 0.0346(4) 0.74531(9) 0.49840(9) 0.0278(6) Uani d . 1 . .
    O O2S2 0.0557(4) 0.66551(9) 0.49421(9) 0.0322(7) Uani d . 1 . .
    C C1S3 0.6079(5) 0.45870(12) 0.53183(12) 0.0261(9) Uani d . 1 . .
    H H1S3 0.7286 0.4561 0.5338 0.031 Uiso calc R 1 . .
    O O1S3 0.5466(3) 0.49960(8) 0.53746(9) 0.0320(7) Uani d . 1 . .
    O O2S3 0.5280(3) 0.42086(8) 0.52393(8) 0.0271(6) Uani d . 1 . .
loop_
    _atom_site_aniso_label
    _atom_site_aniso_U_11
    _atom_site_aniso_U_22
    _atom_site_aniso_U_33
    _atom_site_aniso_U_12
    _atom_site_aniso_U_13
    _atom_site_aniso_U_23
    N1A 0.0222(18) 0.0227(16) 0.0252(16) -0.0007(14) 0.0016(14) 0.0002(13)
    C2A 0.029(2) 0.0198(18) 0.0240(18) -0.0024(17) 0.0014(18) 0.0017(15)
    C3A 0.038(3) 0.031(2) 0.028(2) -0.010(2) 0.002(2) 0.0001(17)
    C4A 0.024(2) 0.0209(19) 0.030(2) -0.0049(17) -0.0005(18) -0.0030(16)
    C5A 0.022(2) 0.0218(18) 0.0217(18) 0.0015(17) 0.0014(17) -0.0037(14)
    C6A 0.029(2) 0.0227(19) 0.0213(18) 0.0025(18) -0.0004(17) -0.0024(15)
    C7A 0.034(2) 0.036(2) 0.030(2) -0.002(2) 0.000(2) 0.0054(18)
    C8A 0.024(2) 0.038(2) 0.029(2) -0.0033(19) 0.0007(18) 0.0078(17)
    C9A 0.050(3) 0.025(2) 0.035(2) -0.001(2) 0.007(2) 0.0001(18)
    C10A 0.066(3) 0.038(2) 0.026(2) -0.005(2) -0.004(2) 0.0023(19)
    C11A 0.044(3) 0.033(2) 0.028(2) 0.000(2) -0.004(2) 0.0053(17)
    C12A 0.033(2) 0.033(2) 0.028(2) -0.001(2) 0.000(2) 0.0018(17)
    C13A 0.030(2) 0.032(2) 0.0241(18) -0.0048(19) 0.0020(19) 0.0030(16)
    C14A 0.109(5) 0.031(2) 0.041(2) 0.010(3) 0.004(3) 0.007(2)
    O15A 0.058(2) 0.0286(15) 0.0318(14) 0.0059(15) 0.0005(15) 0.0012(12)
    F16A 0.094(2) 0.0329(13) 0.0399(13) -0.0057(15) 0.0023(15) -0.0009(11)
    C17A 0.023(2) 0.0212(18) 0.0236(18) -0.0026(17) 0.0011(17) 0.0020(15)
    C18A 0.025(2) 0.029(2) 0.0246(19) -0.0029(18) 0.0023(18) -0.0009(15)
    C19A 0.018(2) 0.028(2) 0.0191(17) 0.0001(17) 0.0002(16) -0.0026(15)
    C20A 0.029(2) 0.0186(19) 0.0225(18) -0.0015(17) -0.0060(18) -0.0019(15)
    C21A 0.032(2) 0.031(2) 0.0229(19) -0.0016(19) -0.0006(18) -0.0010(17)
    C22A 0.033(2) 0.031(2) 0.0237(19) -0.0054(19) 0.0015(18) -0.0030(17)
    C23A 0.029(2) 0.0209(19) 0.029(2) 0.0007(18) -0.0023(19) 0.0012(16)
    C24A 0.026(2) 0.0232(19) 0.0227(18) -0.0073(17) 0.0009(17) 0.0015(15)
    C25A 0.049(3) 0.025(2) 0.044(2) -0.007(2) 0.005(2) 0.0036(18)
    O26A 0.0481(19) 0.0240(14) 0.0336(15) 0.0007(14) 0.0082(15) 0.0004(12)
    F27A 0.0526(16) 0.0231(11) 0.0286(11) 0.0015(11) 0.0036(11) 0.0010(9)
    N1B 0.0200(17) 0.0221(15) 0.0211(15) 0.0036(14) 0.0007(14) 0.0021(12)
    C2B 0.026(2) 0.0204(18) 0.0224(18) 0.0033(17) 0.0011(17) -0.0024(14)
    C3B 0.035(2) 0.031(2) 0.028(2) 0.012(2) 0.0026(19) 0.0011(17)
    C4B 0.027(2) 0.0199(19) 0.030(2) 0.0001(18) -0.0009(18) -0.0011(16)
    C5B 0.025(2) 0.0152(17) 0.0207(17) 0.0017(16) 0.0020(16) 0.0026(14)
    C6B 0.024(2) 0.0216(18) 0.0237(19) 0.0015(17) -0.0014(17) 0.0011(15)
    C7B 0.027(2) 0.027(2) 0.032(2) 0.0024(19) -0.0014(19) -0.0021(16)
    C8B 0.024(2) 0.026(2) 0.029(2) 0.0036(18) 0.0041(18) -0.0041(16)
    C9B 0.059(3) 0.020(2) 0.028(2) 0.001(2) 0.007(2) 0.0002(16)
    C10B 0.082(4) 0.027(2) 0.023(2) 0.009(2) 0.010(2) -0.0003(17)
    C11B 0.052(3) 0.029(2) 0.0221(19) 0.005(2) 0.001(2) -0.0040(16)
    C12B 0.031(2) 0.024(2) 0.028(2) 0.0018(18) 0.0002(19) -0.0023(16)
    C13B 0.031(2) 0.031(2) 0.0179(17) 0.0063(19) 0.0037(17) -0.0021(15)
    C14B 0.085(4) 0.029(2) 0.036(2) -0.004(3) 0.002(3) -0.0073(19)
    O15B 0.055(2) 0.0270(14) 0.0273(13) -0.0026(15) 0.0022(15) -0.0028(11)
    F16B 0.112(3) 0.0245(13) 0.0344(13) 0.0018(15) 0.0140(16) 0.0006(10)
    C17B 0.027(2) 0.027(2) 0.0213(18) 0.0017(18) 0.0002(17) 0.0013(15)
    C18B 0.023(2) 0.0261(19) 0.0223(17) -0.0002(18) 0.0023(17) 0.0041(15)
    C19B 0.021(2) 0.026(2) 0.0258(19) 0.0012(17) 0.0008(17) 0.0041(16)
    C20B 0.035(2) 0.022(2) 0.026(2) -0.0009(18) -0.0031(19) 0.0007(15)
    C21B 0.044(3) 0.033(2) 0.0207(18) -0.001(2) 0.002(2) -0.0005(17)
    C22B 0.033(2) 0.033(2) 0.029(2) 0.0024(19) 0.0042(19) 0.0056(18)
    C23B 0.025(2) 0.025(2) 0.030(2) -0.0013(18) -0.0032(18) -0.0007(16)
    C24B 0.023(2) 0.027(2) 0.0252(19) 0.0019(18) 0.0027(17) 0.0005(16)
    C25B 0.043(3) 0.033(2) 0.042(2) 0.004(2) 0.006(2) -0.0021(19)
    O26B 0.0428(19) 0.0256(14) 0.0342(15) -0.0055(13) 0.0058(14) 0.0028(12)
    F27B 0.0566(17) 0.0275(12) 0.0318(12) -0.0022(12) 0.0004(12) 0.0016(10)
    N1C 0.0238(17) 0.0165(15) 0.0246(16) 0.0031(14) -0.0013(15) -0.0002(12)
    C2C 0.024(2) 0.0186(18) 0.0256(18) -0.0022(16) -0.0013(17) 0.0036(14)
    C3C 0.025(2) 0.0241(19) 0.0240(19) 0.0007(17) 0.0002(17) 0.0039(16)
    C4C 0.035(3) 0.036(2) 0.0223(19) 0.009(2) 0.0032(19) -0.0005(17)
    C5C 0.027(2) 0.0198(18) 0.0215(17) 0.0008(17) -0.0004(17) -0.0016(14)
    C6C 0.026(2) 0.0267(19) 0.0211(18) 0.0005(18) 0.0027(17) 0.0021(15)
    C7C 0.025(2) 0.0274(19) 0.0206(18) -0.0023(18) 0.0038(17) 0.0019(15)
    C8C 0.020(2) 0.029(2) 0.0200(18) 0.0039(17) -0.0019(17) 0.0036(15)
    C9C 0.032(2) 0.0178(19) 0.028(2) -0.0013(18) 0.0007(19) -0.0017(15)
    C10C 0.040(3) 0.025(2) 0.0169(17) 0.0009(18) 0.0013(18) 0.0027(15)
    C11C 0.035(2) 0.027(2) 0.0247(19) -0.0021(19) -0.0006(19) 0.0051(16)
    C12C 0.030(2) 0.0203(19) 0.0271(19) 0.0005(18) -0.0062(18) 0.0028(16)
    C13C 0.029(2) 0.0240(19) 0.0188(17) 0.0051(18) -0.0001(17) -0.0012(15)
    C14C 0.095(4) 0.019(2) 0.034(2) -0.004(2) -0.005(3) 0.0069(17)
    O15C 0.064(2) 0.0209(14) 0.0286(14) 0.0002(15) -0.0058(15) -0.0006(11)
    F16C 0.0566(17) 0.0216(11) 0.0306(12) -0.0011(11) 0.0030(12) -0.0013(9)
    C17C 0.027(2) 0.0185(18) 0.0254(18) -0.0025(17) -0.0014(17) -0.0002(15)
    C18C 0.023(2) 0.028(2) 0.0247(19) 0.0015(18) -0.0022(18) -0.0017(16)
    C19C 0.021(2) 0.028(2) 0.0224(18) 0.0073(18) 0.0002(17) -0.0055(15)
    C20C 0.033(2) 0.022(2) 0.028(2) 0.0015(18) 0.0018(19) -0.0003(16)
    C21C 0.039(3) 0.039(2) 0.0226(19) 0.004(2) -0.0031(19) -0.0035(17)
    C22C 0.031(2) 0.037(2) 0.025(2) 0.002(2) -0.0046(19) -0.0058(17)
    C23C 0.028(2) 0.028(2) 0.031(2) -0.0010(19) -0.0037(19) -0.0058(17)
    C24C 0.028(2) 0.027(2) 0.0252(19) 0.0035(18) -0.0009(18) -0.0033(16)
    C25C 0.053(3) 0.030(2) 0.038(2) 0.005(2) -0.009(2) -0.0005(18)
    O26C 0.0473(19) 0.0285(15) 0.0346(15) -0.0012(15) -0.0121(15) -0.0036(12)
    F27C 0.0573(18) 0.0298(12) 0.0326(12) -0.0010(12) -0.0016(13) -0.0003(10)
    C1S1 0.026(2) 0.023(2) 0.0284(19) 0.0001(18) -0.0008(18) -0.0039(16)
    O1S1 0.0310(17) 0.0246(14) 0.0375(15) 0.0011(13) 0.0007(14) 0.0016(12)
    O2S1 0.0284(17) 0.0239(14) 0.0400(15) -0.0026(13) 0.0001(13) -0.0013(12)
    C1S2 0.022(2) 0.027(2) 0.0274(19) -0.0033(18) -0.0028(18) 0.0004(16)
    O1S2 0.0289(15) 0.0225(13) 0.0320(13) 0.0015(13) -0.0015(13) -0.0012(11)
    O2S2 0.0305(17) 0.0215(14) 0.0448(16) -0.0047(12) 0.0008(14) 0.0013(12)
    C1S3 0.024(2) 0.027(2) 0.028(2) 0.0031(18) -0.0017(18) -0.0015(17)
    O1S3 0.0269(16) 0.0224(14) 0.0466(17) 0.0034(13) -0.0005(14) 0.0025(13)
    O2S3 0.0262(16) 0.0221(13) 0.0330(14) 0.0016(12) 0.0001(13) -0.0016(12)
_geom_special_details
;
All e.s.d.'s (except the e.s.d. in the dihedral angle between two l.s. planes)
are estimated using the full covariance matrix. The cell e.s.d.'s are taken
into account individually in the estimation of e.s.d.'s in distances, angles
and torsion angles; correlations between e.s.d.'s in cell parameters are only
used when they are defined by crystal symmetry. An approximate (isotropic)
treatment of cell e.s.d.'s is used for estimating e.s.d.'s involving l.s.
planes.
;
loop_
    _geom_bond_atom_site_label_1
    _geom_bond_atom_site_label_2
    _geom_bond_site_symmetry_2
    _geom_bond_distance
    _geom_bond_publ_flag
    N1A C5A . 1.502(4) ?
    N1A C2A . 1.508(4) ?
    N1A H1A1 . 0.9200 ?
    N1A H1A2 . 0.9200 ?
    C2A C17A . 1.511(5) ?
    C2A C3A . 1.535(5) ?
    C2A H2A . 1.0000 ?
    C3A C4A . 1.522(5) ?
    C3A H3A1 . 0.9900 ?
    C3A H3A2 . 0.9900 ?
    C4A C5A . 1.522(5) ?
    C4A H4A1 . 0.9900 ?
    C4A H4A2 . 0.9900 ?
    C5A C6A . 1.520(5) ?
    C5A H5A . 1.0000 ?
    C6A C7A . 1.529(5) ?
    C6A H6A1 . 0.9900 ?
    C6A H6A2 . 0.9900 ?
    C7A C8A . 1.503(5) ?
    C7A H7A1 . 0.9900 ?
    C7A H7A2 . 0.9900 ?
    C8A C9A . 1.386(5) ?
    C8A C13A . 1.391(5) ?
    C9A C10A . 1.352(5) ?
    C9A F16A . 1.380(4) ?
    C10A C11A . 1.388(5) ?
    C10A H10A . 0.9500 ?
    C11A C12A . 1.383(5) ?
    C11A H11A . 0.9500 ?
    C12A C13A . 1.380(5) ?
    C12A O15A . 1.389(4) ?
    C13A H13A . 0.9500 ?
    C14A O15A . 1.400(4) ?
    C14A H14A . 0.9800 ?
    C14A H14B . 0.9800 ?
    C14A H14C . 0.9800 ?
    C17A C18A . 1.528(5) ?
    C17A H17A . 0.9900 ?
    C17A H17B . 0.9900 ?
    C18A C19A . 1.512(5) ?
    C18A H18A . 0.9900 ?
    C18A H18B . 0.9900 ?
    C19A C20A . 1.384(5) ?
    C19A C24A . 1.395(5) ?
    C20A C21A . 1.371(5) ?
    C20A F27A . 1.377(4) ?
    C21A C22A . 1.382(5) ?
    C21A H21A . 0.9500 ?
    C22A C23A . 1.382(5) ?
    C22A H22A . 0.9500 ?
    C23A O26A . 1.380(4) ?
    C23A C24A . 1.393(5) ?
    C24A H24A . 0.9500 ?
    C25A O26A . 1.416(4) ?
    C25A H25A . 0.9800 ?
    C25A H25B . 0.9800 ?
    C25A H25C . 0.9800 ?
    N1B C5B . 1.500(4) ?
    N1B C2B . 1.506(4) ?
    N1B H1B1 . 0.9200 ?
    N1B H1B2 . 0.9200 ?
    C2B C17B . 1.517(4) ?
    C2B C3B . 1.542(5) ?
    C2B H2B . 1.0000 ?
    C3B C4B . 1.516(5) ?
    C3B H3B1 . 0.9900 ?
    C3B H3B2 . 0.9900 ?
    C4B C5B . 1.522(5) ?
    C4B H4B1 . 0.9900 ?
    C4B H4B2 . 0.9900 ?
    C5B C6B . 1.517(4) ?
    C5B H5B . 1.0000 ?
    C6B C7B . 1.524(5) ?
    C6B H6B1 . 0.9900 ?
    C6B H6B2 . 0.9900 ?
    C7B C8B . 1.508(5) ?
    C7B H7B1 . 0.9900 ?
    C7B H7B2 . 0.9900 ?
    C8B C9B . 1.386(5) ?
    C8B C13B . 1.390(5) ?
    C9B F16B . 1.368(4) ?
    C9B C10B . 1.371(5) ?
    C10B C11B . 1.380(5) ?
    C10B H10B . 0.9500 ?
    C11B C12B . 1.385(5) ?
    C11B H11B . 0.9500 ?
    C12B C13B . 1.382(5) ?
    C12B O15B . 1.381(4) ?
    C13B H13B . 0.9500 ?
    C14B O15B . 1.421(4) ?
    C14B H14D . 0.9800 ?
    C14B H14E . 0.9800 ?
    C14B H14F . 0.9800 ?
    C17B C18B . 1.536(5) ?
    C17B H17C . 0.9900 ?
    C17B H17D . 0.9900 ?
    C18B C19B . 1.511(5) ?
    C18B H18C . 0.9900 ?
    C18B H18D . 0.9900 ?
    C19B C20B . 1.386(5) ?
    C19B C24B . 1.390(5) ?
    C20B F27B . 1.368(4) ?
    C20B C21B . 1.370(5) ?
    C21B C22B . 1.375(5) ?
    C21B H21B . 0.9500 ?
    C22B C23B . 1.383(5) ?
    C22B H22B . 0.9500 ?
    C23B O26B . 1.382(4) ?
    C23B C24B . 1.395(5) ?
    C24B H24B . 0.9500 ?
    C25B O26B . 1.409(4) ?
    C25B H25D . 0.9800 ?
    C25B H25E . 0.9800 ?
    C25B H25F . 0.9800 ?
    N1C C2C . 1.496(4) ?
    N1C C5C . 1.508(4) ?
    N1C H1C1 . 0.9200 ?
    N1C H1C2 . 0.9200 ?
    C2C C17C . 1.513(4) ?
    C2C C3C . 1.525(5) ?
    C2C H2C . 1.0000 ?
    C3C C4C . 1.523(5) ?
    C3C H3C1 . 0.9900 ?
    C3C H3C2 . 0.9900 ?
    C4C C5C . 1.539(5) ?
    C4C H4C1 . 0.9900 ?
    C4C H4C2 . 0.9900 ?
    C5C C6C . 1.510(4) ?
    C5C H5C . 1.0000 ?
    C6C C7C . 1.536(5) ?
    C6C H6C1 . 0.9900 ?
    C6C H6C2 . 0.9900 ?
    C7C C8C . 1.520(5) ?
    C7C H7C1 . 0.9900 ?
    C7C H7C2 . 0.9900 ?
    C8C C9C . 1.374(5) ?
    C8C C13C . 1.381(5) ?
    C9C C10C . 1.371(5) ?
    C9C F16C . 1.372(4) ?
    C10C C11C . 1.387(5) ?
    C10C H10C . 0.9500 ?
    C11C C12C . 1.398(5) ?
    C11C H11C . 0.9500 ?
    C12C O15C . 1.382(4) ?
    C12C C13C . 1.382(5) ?
    C13C H13C . 0.9500 ?
    C14C O15C . 1.428(4) ?
    C14C H14G . 0.9800 ?
    C14C H14H . 0.9800 ?
    C14C H14I . 0.9800 ?
    C17C C18C . 1.528(5) ?
    C17C H17E . 0.9900 ?
    C17C H17F . 0.9900 ?
    C18C C19C . 1.516(5) ?
    C18C H18E . 0.9900 ?
    C18C H18F . 0.9900 ?
    C19C C20C . 1.381(5) ?
    C19C C24C . 1.396(5) ?
    C20C C21C . 1.378(5) ?
    C20C F27C . 1.377(4) ?
    C21C C22C . 1.387(5) ?
    C21C H21C . 0.9500 ?
    C22C C23C . 1.387(5) ?
    C22C H22C . 0.9500 ?
    C23C O26C . 1.379(4) ?
    C23C C24C . 1.390(5) ?
    C24C H24C . 0.9500 ?
    C25C O26C . 1.416(4) ?
    C25C H25G . 0.9800 ?
    C25C H25H . 0.9800 ?
    C25C H25I . 0.9800 ?
    C1S1 O1S1 . 1.243(4) ?
    C1S1 O2S1 . 1.252(4) ?
    C1S1 H1S1 . 0.9500 ?
    C1S2 O1S2 . 1.240(4) ?
    C1S2 O2S2 . 1.255(4) ?
    C1S2 H1S2 . 0.9500 ?
    C1S3 O2S3 . 1.249(4) ?
    C1S3 O1S3 . 1.248(4) ?
    C1S3 H1S3 . 0.9500 ?
loop_
    _geom_angle_atom_site_label_1
    _geom_angle_atom_site_label_2
    _geom_angle_atom_site_label_3
    _geom_angle_site_symmetry_1
    _geom_angle_site_symmetry_3
    _geom_angle
    _geom_angle_publ_flag
    C5A N1A C2A . . 107.7(2) ?
    C5A N1A H1A1 . . 110.2 ?
    C2A N1A H1A1 . . 110.2 ?
    C5A N1A H1A2 . . 110.2 ?
    C2A N1A H1A2 . . 110.2 ?
    H1A1 N1A H1A2 . . 108.5 ?
    N1A C2A C17A . . 110.9(3) ?
    N1A C2A C3A . . 105.2(3) ?
    C17A C2A C3A . . 114.7(3) ?
    N1A C2A H2A . . 108.6 ?
    C17A C2A H2A . . 108.6 ?
    C3A C2A H2A . . 108.6 ?
    C4A C3A C2A . . 106.5(3) ?
    C4A C3A H3A1 . . 110.4 ?
    C2A C3A H3A1 . . 110.4 ?
    C4A C3A H3A2 . . 110.4 ?
    C2A C3A H3A2 . . 110.4 ?
    H3A1 C3A H3A2 . . 108.6 ?
    C5A C4A C3A . . 105.1(3) ?
    C5A C4A H4A1 . . 110.7 ?
    C3A C4A H4A1 . . 110.7 ?
    C5A C4A H4A2 . . 110.7 ?
    C3A C4A H4A2 . . 110.7 ?
    H4A1 C4A H4A2 . . 108.8 ?
    N1A C5A C6A . . 111.8(3) ?
    N1A C5A C4A . . 102.9(3) ?
    C6A C5A C4A . . 115.0(3) ?
    N1A C5A H5A . . 109.0 ?
    C6A C5A H5A . . 109.0 ?
    C4A C5A H5A . . 109.0 ?
    C5A C6A C7A . . 115.0(3) ?
    C5A C6A H6A1 . . 108.5 ?
    C7A C6A H6A1 . . 108.5 ?
    C5A C6A H6A2 . . 108.5 ?
    C7A C6A H6A2 . . 108.5 ?
    H6A1 C6A H6A2 . . 107.5 ?
    C8A C7A C6A . . 111.0(3) ?
    C8A C7A H7A1 . . 109.4 ?
    C6A C7A H7A1 . . 109.4 ?
    C8A C7A H7A2 . . 109.4 ?
    C6A C7A H7A2 . . 109.4 ?
    H7A1 C7A H7A2 . . 108.0 ?
    C9A C8A C13A . . 115.8(3) ?
    C9A C8A C7A . . 123.8(4) ?
    C13A C8A C7A . . 120.4(3) ?
    C10A C9A F16A . . 119.3(4) ?
    C10A C9A C8A . . 123.9(4) ?
    F16A C9A C8A . . 116.9(3) ?
    C9A C10A C11A . . 119.8(4) ?
    C9A C10A H10A . . 120.1 ?
    C11A C10A H10A . . 120.1 ?
    C12A C11A C10A . . 118.3(4) ?
    C12A C11A H11A . . 120.9 ?
    C10A C11A H11A . . 120.9 ?
    C13A C12A C11A . . 120.8(4) ?
    C13A C12A O15A . . 115.1(3) ?
    C11A C12A O15A . . 124.1(3) ?
    C12A C13A C8A . . 121.5(3) ?
    C12A C13A H13A . . 119.2 ?
    C8A C13A H13A . . 119.2 ?
    O15A C14A H14A . . 109.5 ?
    O15A C14A H14B . . 109.5 ?
    H14A C14A H14B . . 109.5 ?
    O15A C14A H14C . . 109.5 ?
    H14A C14A H14C . . 109.5 ?
    H14B C14A H14C . . 109.5 ?
    C12A O15A C14A . . 117.1(3) ?
    C2A C17A C18A . . 113.7(3) ?
    C2A C17A H17A . . 108.8 ?
    C18A C17A H17A . . 108.8 ?
    C2A C17A H17B . . 108.8 ?
    C18A C17A H17B . . 108.8 ?
    H17A C17A H17B . . 107.7 ?
    C19A C18A C17A . . 112.3(3) ?
    C19A C18A H18A . . 109.1 ?
    C17A C18A H18A . . 109.1 ?
    C19A C18A H18B . . 109.1 ?
    C17A C18A H18B . . 109.1 ?
    H18A C18A H18B . . 107.9 ?
    C20A C19A C24A . . 116.4(3) ?
    C20A C19A C18A . . 121.3(3) ?
    C24A C19A C18A . . 122.2(3) ?
    C21A C20A F27A . . 118.3(3) ?
    C21A C20A C19A . . 124.0(3) ?
    F27A C20A C19A . . 117.7(3) ?
    C20A C21A C22A . . 118.8(4) ?
    C20A C21A H21A . . 120.6 ?
    C22A C21A H21A . . 120.6 ?
    C23A C22A C21A . . 119.4(4) ?
    C23A C22A H22A . . 120.3 ?
    C21A C22A H22A . . 120.3 ?
    O26A C23A C22A . . 115.1(3) ?
    O26A C23A C24A . . 124.0(3) ?
    C22A C23A C24A . . 120.8(3) ?
    C23A C24A C19A . . 120.6(3) ?
    C23A C24A H24A . . 119.7 ?
    C19A C24A H24A . . 119.7 ?
    O26A C25A H25A . . 109.5 ?
    O26A C25A H25B . . 109.5 ?
    H25A C25A H25B . . 109.5 ?
    O26A C25A H25C . . 109.5 ?
    H25A C25A H25C . . 109.5 ?
    H25B C25A H25C . . 109.5 ?
    C23A O26A C25A . . 117.8(3) ?
    C5B N1B C2B . . 107.6(2) ?
    C5B N1B H1B1 . . 110.2 ?
    C2B N1B H1B1 . . 110.2 ?
    C5B N1B H1B2 . . 110.2 ?
    C2B N1B H1B2 . . 110.2 ?
    H1B1 N1B H1B2 . . 108.5 ?
    N1B C2B C17B . . 111.2(3) ?
    N1B C2B C3B . . 104.9(3) ?
    C17B C2B C3B . . 114.1(3) ?
    N1B C2B H2B . . 108.8 ?
    C17B C2B H2B . . 108.8 ?
    C3B C2B H2B . . 108.8 ?
    C4B C3B C2B . . 107.0(3) ?
    C4B C3B H3B1 . . 110.3 ?
    C2B C3B H3B1 . . 110.3 ?
    C4B C3B H3B2 . . 110.3 ?
    C2B C3B H3B2 . . 110.3 ?
    H3B1 C3B H3B2 . . 108.6 ?
    C3B C4B C5B . . 105.3(3) ?
    C3B C4B H4B1 . . 110.7 ?
    C5B C4B H4B1 . . 110.7 ?
    C3B C4B H4B2 . . 110.7 ?
    C5B C4B H4B2 . . 110.7 ?
    H4B1 C4B H4B2 . . 108.8 ?
    N1B C5B C6B . . 111.8(3) ?
    N1B C5B C4B . . 103.4(3) ?
    C6B C5B C4B . . 114.8(3) ?
    N1B C5B H5B . . 108.9 ?
    C6B C5B H5B . . 108.9 ?
    C4B C5B H5B . . 108.9 ?
    C5B C6B C7B . . 115.4(3) ?
    C5B C6B H6B1 . . 108.4 ?
    C7B C6B H6B1 . . 108.4 ?
    C5B C6B H6B2 . . 108.4 ?
    C7B C6B H6B2 . . 108.4 ?
    H6B1 C6B H6B2 . . 107.5 ?
    C8B C7B C6B . . 110.4(3) ?
    C8B C7B H7B1 . . 109.6 ?
    C6B C7B H7B1 . . 109.6 ?
    C8B C7B H7B2 . . 109.6 ?
    C6B C7B H7B2 . . 109.6 ?
    H7B1 C7B H7B2 . . 108.1 ?
    C9B C8B C13B . . 116.1(3) ?
    C9B C8B C7B . . 122.8(3) ?
    C13B C8B C7B . . 121.0(3) ?
    F16B C9B C10B . . 118.8(3) ?
    F16B C9B C8B . . 117.7(3) ?
    C10B C9B C8B . . 123.5(3) ?
    C9B C10B C11B . . 119.1(4) ?
    C9B C10B H10B . . 120.4 ?
    C11B C10B H10B . . 120.4 ?
    C10B C11B C12B . . 119.5(3) ?
    C10B C11B H11B . . 120.2 ?
    C12B C11B H11B . . 120.2 ?
    C13B C12B O15B . . 115.5(3) ?
    C13B C12B C11B . . 119.9(3) ?
    O15B C12B C11B . . 124.5(3) ?
    C12B C13B C8B . . 121.9(3) ?
    C12B C13B H13B . . 119.1 ?
    C8B C13B H13B . . 119.1 ?
    O15B C14B H14D . . 109.5 ?
    O15B C14B H14E . . 109.5 ?
    H14D C14B H14E . . 109.5 ?
    O15B C14B H14F . . 109.5 ?
    H14D C14B H14F . . 109.5 ?
    H14E C14B H14F . . 109.5 ?
    C12B O15B C14B . . 116.9(3) ?
    C2B C17B C18B . . 113.3(3) ?
    C2B C17B H17C . . 108.9 ?
    C18B C17B H17C . . 108.9 ?
    C2B C17B H17D . . 108.9 ?
    C18B C17B H17D . . 108.9 ?
    H17C C17B H17D . . 107.7 ?
    C19B C18B C17B . . 112.4(3) ?
    C19B C18B H18C . . 109.1 ?
    C17B C18B H18C . . 109.1 ?
    C19B C18B H18D . . 109.1 ?
    C17B C18B H18D . . 109.1 ?
    H18C C18B H18D . . 107.9 ?
    C20B C19B C24B . . 117.3(3) ?
    C20B C19B C18B . . 120.9(3) ?
    C24B C19B C18B . . 121.7(3) ?
    F27B C20B C21B . . 118.7(3) ?
    F27B C20B C19B . . 118.3(3) ?
    C21B C20B C19B . . 122.9(3) ?
    C20B C21B C22B . . 119.1(4) ?
    C20B C21B H21B . . 120.4 ?
    C22B C21B H21B . . 120.4 ?
    C21B C22B C23B . . 120.0(4) ?
    C21B C22B H22B . . 120.0 ?
    C23B C22B H22B . . 120.0 ?
    O26B C23B C22B . . 116.1(3) ?
    O26B C23B C24B . . 123.7(3) ?
    C22B C23B C24B . . 120.2(3) ?
    C19B C24B C23B . . 120.4(3) ?
    C19B C24B H24B . . 119.8 ?
    C23B C24B H24B . . 119.8 ?
    O26B C25B H25D . . 109.5 ?
    O26B C25B H25E . . 109.5 ?
    H25D C25B H25E . . 109.5 ?
    O26B C25B H25F . . 109.5 ?
    H25D C25B H25F . . 109.5 ?
    H25E C25B H25F . . 109.5 ?
    C23B O26B C25B . . 118.6(3) ?
    C2C N1C C5C . . 107.8(2) ?
    C2C N1C H1C1 . . 110.1 ?
    C5C N1C H1C1 . . 110.1 ?
    C2C N1C H1C2 . . 110.1 ?
    C5C N1C H1C2 . . 110.1 ?
    H1C1 N1C H1C2 . . 108.5 ?
    N1C C2C C17C . . 111.7(3) ?
    N1C C2C C3C . . 103.2(3) ?
    C17C C2C C3C . . 114.1(3) ?
    N1C C2C H2C . . 109.2 ?
    C17C C2C H2C . . 109.2 ?
    C3C C2C H2C . . 109.2 ?
    C4C C3C C2C . . 105.2(3) ?
    C4C C3C H3C1 . . 110.7 ?
    C2C C3C H3C1 . . 110.7 ?
    C4C C3C H3C2 . . 110.7 ?
    C2C C3C H3C2 . . 110.7 ?
    H3C1 C3C H3C2 . . 108.8 ?
    C3C C4C C5C . . 106.8(3) ?
    C3C C4C H4C1 . . 110.4 ?
    C5C C4C H4C1 . . 110.4 ?
    C3C C4C H4C2 . . 110.4 ?
    C5C C4C H4C2 . . 110.4 ?
    H4C1 C4C H4C2 . . 108.6 ?
    N1C C5C C6C . . 110.4(3) ?
    N1C C5C C4C . . 104.9(3) ?
    C6C C5C C4C . . 115.8(3) ?
    N1C C5C H5C . . 108.5 ?
    C6C C5C H5C . . 108.5 ?
    C4C C5C H5C . . 108.5 ?
    C5C C6C C7C . . 113.3(3) ?
    C5C C6C H6C1 . . 108.9 ?
    C7C C6C H6C1 . . 108.9 ?
    C5C C6C H6C2 . . 108.9 ?
    C7C C6C H6C2 . . 108.9 ?
    H6C1 C6C H6C2 . . 107.7 ?
    C8C C7C C6C . . 112.7(3) ?
    C8C C7C H7C1 . . 109.1 ?
    C6C C7C H7C1 . . 109.1 ?
    C8C C7C H7C2 . . 109.1 ?
    C6C C7C H7C2 . . 109.1 ?
    H7C1 C7C H7C2 . . 107.8 ?
    C9C C8C C13C . . 116.9(3) ?
    C9C C8C C7C . . 121.6(3) ?
    C13C C8C C7C . . 121.5(3) ?
    C10C C9C F16C . . 118.6(3) ?
    C10C C9C C8C . . 123.5(3) ?
    F16C C9C C8C . . 117.9(3) ?
    C9C C10C C11C . . 119.2(3) ?
    C9C C10C H10C . . 120.4 ?
    C11C C10C H10C . . 120.4 ?
    C10C C11C C12C . . 118.7(3) ?
    C10C C11C H11C . . 120.6 ?
    C12C C11C H11C . . 120.6 ?
    O15C C12C C13C . . 115.8(3) ?
    O15C C12C C11C . . 124.1(3) ?
    C13C C12C C11C . . 120.1(3) ?
    C8C C13C C12C . . 121.6(3) ?
    C8C C13C H13C . . 119.2 ?
    C12C C13C H13C . . 119.2 ?
    O15C C14C H14G . . 109.5 ?
    O15C C14C H14H . . 109.5 ?
    H14G C14C H14H . . 109.5 ?
    O15C C14C H14I . . 109.5 ?
    H14G C14C H14I . . 109.5 ?
    H14H C14C H14I . . 109.5 ?
    C12C O15C C14C . . 116.8(3) ?
    C2C C17C C18C . . 115.4(3) ?
    C2C C17C H17E . . 108.4 ?
    C18C C17C H17E . . 108.4 ?
    C2C C17C H17F . . 108.4 ?
    C18C C17C H17F . . 108.4 ?
    H17E C17C H17F . . 107.5 ?
    C19C C18C C17C . . 110.1(3) ?
    C19C C18C H18E . . 109.6 ?
    C17C C18C H18E . . 109.6 ?
    C19C C18C H18F . . 109.6 ?
    C17C C18C H18F . . 109.6 ?
    H18E C18C H18F . . 108.1 ?
    C20C C19C C24C . . 116.7(3) ?
    C20C C19C C18C . . 121.6(3) ?
    C24C C19C C18C . . 121.4(3) ?
    C21C C20C F27C . . 117.9(3) ?
    C21C C20C C19C . . 123.7(3) ?
    F27C C20C C19C . . 118.3(3) ?
    C20C C21C C22C . . 118.4(3) ?
    C20C C21C H21C . . 120.8 ?
    C22C C21C H21C . . 120.8 ?
    C21C C22C C23C . . 120.0(3) ?
    C21C C22C H22C . . 120.0 ?
    C23C C22C H22C . . 120.0 ?
    O26C C23C C22C . . 116.0(3) ?
    O26C C23C C24C . . 124.0(3) ?
    C22C C23C C24C . . 120.0(3) ?
    C23C C24C C19C . . 121.2(3) ?
    C23C C24C H24C . . 119.4 ?
    C19C C24C H24C . . 119.4 ?
    O26C C25C H25G . . 109.5 ?
    O26C C25C H25H . . 109.5 ?
    H25G C25C H25H . . 109.5 ?
    O26C C25C H25I . . 109.5 ?
    H25G C25C H25I . . 109.5 ?
    H25H C25C H25I . . 109.5 ?
    C23C O26C C25C . . 118.7(3) ?
    O1S1 C1S1 O2S1 . . 126.7(4) ?
    O1S1 C1S1 H1S1 . . 116.6 ?
    O2S1 C1S1 H1S1 . . 116.6 ?
    O1S2 C1S2 O2S2 . . 127.1(4) ?
    O1S2 C1S2 H1S2 . . 116.4 ?
    O2S2 C1S2 H1S2 . . 116.4 ?
    O2S3 C1S3 O1S3 . . 127.1(4) ?
    O2S3 C1S3 H1S3 . . 116.5 ?
    O1S3 C1S3 H1S3 . . 116.5 ?
loop_
    _geom_hbond_atom_site_label_D
    _geom_hbond_atom_site_label_H
    _geom_hbond_atom_site_label_A
    _geom_hbond_site_symmetry_A
    _geom_hbond_distance_DH
    _geom_hbond_distance_HA
    _geom_hbond_distance_DA
    _geom_hbond_angle_DHA
    N1A H1A1 O2S3 . 0.92 1.84 2.750(4) 172
    N1A H1A2 O2S1 1_655 0.92 1.83 2.737(4) 167
    N1A H1A2 O1S1 1_655 0.92 2.60 3.314(4) 135
    N1B H1B1 O1S3 . 0.92 1.83 2.729(4) 166
    N1B H1B1 O2S3 . 0.92 2.61 3.329(4) 136
    N1B H1B2 O1S1 . 0.92 1.84 2.756(4) 173
    N1C H1C1 O2S2 3_566 0.92 1.85 2.743(4) 165
    N1C H1C1 O1S2 3_566 0.92 2.61 3.330(4) 135
    N1C H1C2 O1S2 . 0.92 1.82 2.733(4) 173
