# Supplementary material for: cis-2,5-Bis(2-fluoro-5-meth­oxy­pheneth­yl)pyrrolidinium formate
Source: Acta Crystallogr Sect E Struct Rep Online. 2011 Feb 26;67(Pt 3):o737. doi: 10.1107/S1600536811006143 (PMC3052016; doi:10.1107/S1600536811006143)
Supplement: Supplementary file 2 [file e-67-0o737-Isup2.hkl]

# 
# h,k,l, Fc-squared, Fo-squared, sigma(Fo-squared) and status flag 
# 
data_I
_shelx_title ' k10261' 
_shelx_refln_list_code          4 
_shelx_F_calc_maximum      383.38 
_exptl_crystal_F_000      2688.00 
_reflns_d_resolution_high  0.7698 
 
loop_ 
 _symmetry_equiv_pos_as_xyz 
 'x, y, z' 
 '-x+1/2, -y, z+1/2' 
 'x+1/2, -y+1/2, -z' 
 '-x, y+1/2, -z+1/2' 
 
_cell_length_a     7.8338 
_cell_length_b    27.8759 
_cell_length_c    29.3202 
_cell_angle_alpha  90.000 
_cell_angle_beta   90.000 
_cell_angle_gamma  90.000 
 
_shelx_F_squared_multiplier     1.000 
 
loop_ 
 _refln_index_h 
 _refln_index_k 
 _refln_index_l 
 _refln_F_squared_calc 
 _refln_F_squared_meas 
 _refln_F_squared_sigma 
 _refln_observed_status 
   4   0   0     3680.82     4143.74     95.71 o 
   6   0   0       57.00       67.56     39.41 o 
   8   0   0      687.81      534.86     90.08 o 
  10   0   0       73.23      -11.26    140.75 o 
   1   1   0       29.92       22.52      5.63 o 
   2   1   0        5.79       11.26      5.63 o 
   3   1   0      274.31      230.83     16.89 o 
   4   1   0     5616.09     6226.86     95.71 o 
   5   1   0     3546.77     3879.12     78.82 o 
   6   1   0      149.25      185.79     33.78 o 
   7   1   0      308.88      349.06     45.04 o 
   8   1   0       25.80      -45.04     45.04 o 
   9   1   0       38.20      146.38    106.97 o 
  10   1   0      123.86      208.31    163.27 o 
   0   2   0       94.84       11.26      5.63 o 
   1   2   0       36.79       33.78      5.63 o 
   2   2   0      890.02      974.00     16.89 o 
   3   2   0      405.96      450.41     22.52 o 
   4   2   0     1164.70     1142.91     33.78 o 
   5   2   0      149.66      152.01     22.52 o 
   6   2   0      456.24      472.93     33.78 o 
   7   2   0      570.25      546.12     45.04 o 
   8   2   0        2.81      -39.41     45.04 o 
   9   2   0      133.62      135.12    112.60 o 
  10   2   0        2.36       56.30    163.27 o 
   1   3   0    39896.46    38498.46    439.15 o 
   2   3   0    28730.27    31100.54    320.91 o 
   3   3   0    35570.50    38430.90    563.01 o 
   4   3   0      260.68      236.46     22.52 o 
   5   3   0     3148.46     3524.43     78.82 o 
   6   3   0     2030.83     2313.96     61.93 o 
   7   3   0      797.58      686.87     45.04 o 
   8   3   0      108.53       95.71     50.67 o 
   9   3   0      115.29       50.67     90.08 o 
  10   3   0       48.70      -73.19    106.97 o 
   0   4   0        4.66        0.00      5.63 o 
   1   4   0       63.81       61.93      5.63 o 
   2   4   0       14.01       16.89      5.63 o 
   3   4   0     2818.37     2775.63     45.04 o 
   4   4   0       87.38      106.97     22.52 o 
   5   4   0       56.63       22.52     28.15 o 
   6   4   0       31.57       22.52     22.52 o 
   7   4   0      565.13      568.64     45.04 o 
   8   4   0       19.86       11.26     56.30 o 
   9   4   0       13.58      -28.15     78.82 o 
  10   4   0       26.54      157.64    140.75 o 
   1   5   0       14.47       16.89      5.63 o 
   2   5   0        1.15        5.63      5.63 o 
   3   5   0     1160.34     1272.40     28.15 o 
   4   5   0        5.95       -5.63     16.89 o 
   5   5   0      252.27      247.72     33.78 o 
   6   5   0       46.90       73.19     28.15 o 
   7   5   0       98.07       39.41     33.78 o 
   8   5   0      112.38       78.82     61.93 o 
   9   5   0       15.90      -78.82     78.82 o 
  10   5   0       67.49      135.12    123.86 o 
   0   6   0    72962.13    71513.23   1480.71 o 
   1   6   0    24030.94    22998.86    242.09 o 
   2   6   0    13138.97    13129.34    157.64 o 
   3   6   0        0.01      -11.26     11.26 o 
   4   6   0    12318.81    14610.05    270.24 o 
   5   6   0     1297.53     1142.91     45.04 o 
   6   6   0      375.40      371.59     45.04 o 
   7   6   0      940.53      979.63     61.93 o 
   8   6   0      196.56      180.16     61.93 o 
   9   6   0      254.44      208.31    112.60 o 
  10   6   0       36.37      197.05    157.64 o 
   1   7   0       22.74       16.89      5.63 o 
   2   7   0      127.42      112.60      5.63 o 
   3   7   0        2.20      -11.26     11.26 o 
   4   7   0      174.63      185.79     22.52 o 
   5   7   0       27.22      -22.52     22.52 o 
   6   7   0      206.63      140.75     39.41 o 
   7   7   0       31.78       11.26     61.93 o 
   8   7   0       12.08      -45.04     61.93 o 
   9   7   0       69.37        5.63     90.08 o 
   0   8   0       11.26        5.63     11.26 o 
   1   8   0       28.67       22.52      5.63 o 
   2   8   0       19.15       22.52      5.63 o 
   3   8   0       36.09       28.15     11.26 o 
   4   8   0       15.21       16.89     16.89 o 
   5   8   0      139.28      106.97     28.15 o 
   6   8   0       49.66       45.04     33.78 o 
   7   8   0        8.08        0.00     50.67 o 
   8   8   0       49.17        0.00     56.30 o 
   9   8   0        0.45       11.26    106.97 o 
   1   9   0    52543.07    52601.80    647.46 o 
   2   9   0     2725.49     3017.72     39.41 o 
   3   9   0      535.06      658.72     22.52 o 
   4   9   0      189.25      146.38     22.52 o 
   5   9   0     3396.45     3907.27     90.08 o 
   6   9   0      594.65      596.79     56.30 o 
   7   9   0        7.20       28.15     56.30 o 
   8   9   0      803.01      776.95    106.97 o 
   9   9   0        2.02       61.93     95.71 o 
   0  10   0      137.33      146.38     16.89 o 
   1  10   0      410.23      343.43     11.26 o 
   2  10   0       50.05       33.78     11.26 o 
   3  10   0       16.37        5.63     11.26 o 
   4  10   0        7.61        5.63     16.89 o 
   5  10   0       41.33       11.26     28.15 o 
   6  10   0      179.01       78.82     45.04 o 
   7  10   0       25.80       11.26     50.67 o 
   8  10   0      180.72      157.64     90.08 o 
   9  10   0      274.08      202.68    101.34 o 
   1  11   0        1.12      -11.26     11.26 o 
   2  11   0      172.06      163.27     16.89 o 
   3  11   0      148.67      106.97     16.89 o 
   4  11   0        0.64       11.26     16.89 o 
   5  11   0        4.13      -22.52     22.52 o 
   6  11   0       26.20      -22.52     50.67 o 
   7  11   0       47.19      101.34     78.82 o 
   8  11   0      222.73      140.75     95.71 o 
   9  11   0        1.03     -112.60    112.60 o 
   0  12   0       64.82       22.52     16.89 o 
   1  12   0      689.84      557.38     16.89 o 
   2  12   0     4741.93     5433.02     95.71 o 
   3  12   0    15302.87    18269.60    287.13 o 
   4  12   0        0.70      -11.26     11.26 o 
   5  12   0      141.21      135.12     33.78 o 
   6  12   0        8.97      106.97     61.93 o 
   7  12   0      182.01      304.02     95.71 o 
   8  12   0     1122.28      974.00    123.86 o 
   9  12   0      360.47      349.06    106.97 o 
   1  13   0        0.01       -5.63     11.26 o 
   2  13   0        4.63       16.89     11.26 o 
   3  13   0     5464.85     6181.82    106.97 o 
   4  13   0      225.00      163.27     28.15 o 
   5  13   0      558.89      506.71     45.04 o 
   6  13   0       40.89      106.97     61.93 o 
   7  13   0       76.81       -5.63     84.45 o 
   8  13   0        0.77       28.15    112.60 o 
   9  13   0        0.40       -5.63    112.60 o 
   0  14   0       19.58       16.89     16.89 o 
   1  14   0      482.85      484.19     22.52 o 
   2  14   0        4.16      -11.26     11.26 o 
   3  14   0      493.91      517.97     28.15 o 
   4  14   0       56.02       33.78     22.52 o 
   5  14   0       70.08       50.67     33.78 o 
   6  14   0        8.04        0.00     61.93 o 
   7  14   0       19.29       28.15     78.82 o 
   8  14   0        0.30      -61.93     90.08 o 
   9  14   0       30.99      -33.78    112.60 o 
   1  15   0    19532.34    23392.97    304.02 o 
   2  15   0      165.01      168.90     16.89 o 
   3  15   0     1028.73     1126.02     39.41 o 
   4  15   0      170.99      168.90     28.15 o 
   5  15   0      597.09      782.58     56.30 o 
   6  15   0      204.64      185.79     67.56 o 
   7  15   0      178.77      281.50    106.97 o 
   8  15   0      378.93      388.48    135.12 o 
   9  15   0      902.31      974.00    152.01 o 
   0  16   0     1109.24     1142.91     50.67 o 
   1  16   0     1789.63     1959.27     45.04 o 
   2  16   0      184.40      180.16     16.89 o 
   3  16   0       44.50        5.63     22.52 o 
   4  16   0       83.96       39.41     28.15 o 
   5  16   0      272.41      309.65     50.67 o 
   6  16   0     2170.77     2432.19    118.23 o 
   7  16   0       80.05      180.16     84.45 o 
   8  16   0       74.95       39.41    123.86 o 
   9  16   0      744.38      906.44    197.05 o 
   1  17   0       50.66       33.78     16.89 o 
   2  17   0       11.59       28.15     16.89 o 
   3  17   0     2475.87     2719.33     67.56 o 
   4  17   0      718.34      624.94     39.41 o 
   5  17   0      281.81      258.98     45.04 o 
   6  17   0      119.34      123.86     73.19 o 
   7  17   0        0.18       28.15     90.08 o 
   8  17   0       98.19      219.57    152.01 o 
   0  18   0     4114.74     4177.52    112.60 o 
   1  18   0     1781.07     1790.36     45.04 o 
   2  18   0      183.60      197.05     16.89 o 
   3  18   0     1882.31     2235.14     61.93 o 
   4  18   0     1976.46     2420.93     67.56 o 
   5  18   0       53.30        5.63     39.41 o 
   6  18   0      135.46      152.01     67.56 o 
   7  18   0       85.39      185.79     84.45 o 
   8  18   0       46.67       78.82    152.01 o 
   1  19   0      157.26      152.01     22.52 o 
   2  19   0      806.07      833.25     33.78 o 
   3  19   0      153.70      129.49     28.15 o 
   4  19   0      905.43     1052.82     61.93 o 
   5  19   0       58.21       11.26     50.67 o 
   6  19   0      173.94      191.42     73.19 o 
   7  19   0      644.27      793.84    112.60 o 
   8  19   0      389.73      411.00    180.16 o 
   0  20   0      545.57      478.56     50.67 o 
   1  20   0       87.18       56.30     22.52 o 
   2  20   0      649.49      641.83     33.78 o 
   3  20   0        1.23       16.89     33.78 o 
   4  20   0      166.27      208.31     50.67 o 
   5  20   0       12.62      -11.26     56.30 o 
   6  20   0      784.20      748.80     95.71 o 
   7  20   0      124.54      129.49    118.23 o 
   8  20   0      285.13      371.59    168.90 o 
   1  21   0       62.40       84.45     22.52 o 
   2  21   0       72.61       50.67     33.78 o 
   3  21   0     1990.36     2122.54     61.93 o 
   4  21   0      866.17      821.99     61.93 o 
   5  21   0      204.20      326.54     73.19 o 
   6  21   0       25.07      -73.19     73.19 o 
   7  21   0      803.75     1019.04    163.27 o 
   8  21   0       65.16       45.04    185.79 o 
   0  22   0       18.46       16.89     39.41 o 
   1  22   0        6.47      -16.89     28.15 o 
   2  22   0        0.54       33.78     39.41 o 
   3  22   0       45.43       33.78     39.41 o 
   4  22   0        3.84      -39.41     45.04 o 
   5  22   0        1.66      -50.67     61.93 o 
   6  22   0      405.84      399.74     95.71 o 
   7  22   0        6.96       -5.63    106.97 o 
   8  22   0        7.76     -101.34    152.01 o 
   1  23   0      614.87      585.53     33.78 o 
   2  23   0        0.00      -33.78     33.78 o 
   3  23   0      743.11      596.79     61.93 o 
   4  23   0       69.62       33.78     61.93 o 
   5  23   0      565.88      563.01     73.19 o 
   6  23   0       34.59      242.09     95.71 o 
   7  23   0        1.90       39.41    123.86 o 
   0  24   0     1767.00     1773.47     84.45 o 
   1  24   0      783.46      658.72     50.67 o 
   2  24   0     1260.06     1266.77     61.93 o 
   3  24   0     2142.23     2415.30    101.34 o 
   4  24   0      142.54      140.75     50.67 o 
   5  24   0      544.85      647.46     84.45 o 
   6  24   0      109.05      112.60     84.45 o 
   7  24   0       17.80       61.93    106.97 o 
   1  25   0        4.91       28.15     45.04 o 
   2  25   0      384.32      298.39     50.67 o 
   3  25   0       48.94       56.30     50.67 o 
   4  25   0       46.17       67.56     67.56 o 
   5  25   0       58.40       67.56     84.45 o 
   6  25   0       27.48        0.00     78.82 o 
   7  25   0       35.98      -11.26    140.75 o 
   0  26   0     2092.56     2432.19    106.97 o 
   1  26   0      137.46      135.12     39.41 o 
   2  26   0       41.32       39.41     50.67 o 
   3  26   0      119.24       39.41     56.30 o 
   4  26   0       35.69       61.93     67.56 o 
   5  26   0      247.89      174.53     78.82 o 
   6  26   0       46.31       78.82     95.71 o 
   7  26   0        0.01       28.15    163.27 o 
   1  27   0       92.32      275.87     56.30 o 
   2  27   0     2607.82     3220.40    140.75 o 
   3  27   0     1017.78     1232.99    106.97 o 
   4  27   0       36.30       84.45     73.19 o 
   5  27   0        3.89      -33.78     67.56 o 
   6  27   0       19.14      -61.93    123.86 o 
   0  28   0      990.29      867.03    112.60 o 
   1  28   0        2.64      -39.41     45.04 o 
   2  28   0       82.26       33.78     67.56 o 
   3  28   0      645.79      608.05     84.45 o 
   4  28   0      440.81      394.11     67.56 o 
   5  28   0      217.61      292.76    101.34 o 
   6  28   0        6.27      106.97    123.86 o 
   1  29   0       49.15        5.63     61.93 o 
   2  29   0        1.55       45.04     67.56 o 
   3  29   0       35.46       90.08     90.08 o 
   4  29   0      535.05      568.64     84.45 o 
   5  29   0      160.22      197.05     84.45 o 
   6  29   0      595.76      647.46    180.16 o 
   0  30   0      177.38       45.04    118.23 o 
   1  30   0      481.00      405.37     95.71 o 
   2  30   0      509.67      371.59     90.08 o 
   3  30   0     1886.73     2004.31    106.97 o 
   4  30   0      103.58      225.20     95.71 o 
   5  30   0       77.57       45.04     95.71 o 
   1  31   0        0.01       16.89     84.45 o 
   2  31   0       26.38      213.94    118.23 o 
   3  31   0       20.34      -45.04     73.19 o 
   4  31   0       17.92      202.68     84.45 o 
   5  31   0      146.53      281.50     95.71 o 
   0  32   0       41.04     -135.12    146.38 o 
   1  32   0        5.07      -11.26    106.97 o 
   2  32   0        0.96       90.08    101.34 o 
   3  32   0       45.25       95.71     78.82 o 
   4  32   0      134.18       39.41     95.71 o 
   1  33   0      590.44      579.90    129.49 o 
   2  33   0     1165.34     1221.73    146.38 o 
   3  33   0       66.72       22.52    106.97 o 
   4  33   0      546.01      602.42    157.64 o 
   0  34   0       79.95      135.12    157.64 o 
   1  34   0        2.94      -28.15    112.60 o 
   2  34   0      122.06      270.24    123.86 o 
   3  34   0        0.12      -78.82    106.97 o 
   1  35   0      347.24      225.20    191.42 o 
   2  35   0        1.29       56.30    129.49 o 
   0  36   0      263.06      371.59    281.50 o 
   1  36   0     1063.60     1092.23    213.94 o 
   1   0   1       79.57       84.45      5.63 o 
   3   0   1      457.38      472.93     22.52 o 
   4   0   1     2014.43     2353.37     50.67 o 
   5   0   1      654.97      703.76     33.78 o 
   6   0   1      224.52      157.64     28.15 o 
   7   0   1      123.77      168.90     33.78 o 
   8   0   1      156.97       95.71     45.04 o 
   9   0   1       32.24      129.49    101.34 o 
  10   0   1      200.38      -90.08    123.86 o 
   0   1   1       30.13        0.00      5.63 o 
   1   1   1      281.76      245.20      8.45 o 
   2   1   1    48485.39    48828.99    405.54 o 
   3   1   1     3348.72     3532.88     39.81 o 
   4   1   1     1083.99     1095.06     23.89 o 
   5   1   1      407.25      345.74     28.15 o 
   6   1   1      150.86      123.86     19.91 o 
   7   1   1      887.30      876.29     56.30 o 
   8   1   1       39.27       -5.63     31.85 o 
   9   1   1      101.63      -15.01     71.33 o 
  10   1   1      156.93      -15.28     94.59 o 
   1   2   1      486.10      425.74      8.45 o 
   2   2   1    30084.66    30412.26    237.97 o 
   3   2   1     5020.10     5434.60     52.76 o 
   4   2   1    15106.19    16423.66    178.62 o 
   5   2   1     3536.43     3829.12     51.75 o 
   6   2   1      274.06      235.31     23.89 o 
   7   2   1       49.58       61.93     25.65 o 
   8   2   1      173.51      119.56     33.66 o 
   9   2   1       45.56       -9.04     61.37 o 
  10   2   1       17.15      -57.25    126.75 o 
   0   3   1    35148.25    35047.23    371.59 o 
   1   3   1      994.48      729.11      7.96 o 
   2   3   1    32090.93    33260.68    250.81 o 
   3   3   1      325.30      292.26     14.08 o 
   4   3   1     3727.96     4251.04     90.08 o 
   5   3   1      171.12      163.27     19.91 o 
   6   3   1     2024.77     2188.86     81.64 o 
   7   3   1     3208.47     4084.90     73.57 o 
   8   3   1        0.61       11.92     33.66 o 
   9   3   1       55.17       56.12     76.01 o 
  10   3   1        4.99       68.03     91.63 o 
   0   4   1      133.22      112.60      5.63 o 
   1   4   1        7.30        8.45      3.98 o 
   2   4   1      575.98      597.00     11.94 o 
   3   4   1     4875.12     4988.26     90.08 o 
   4   4   1      204.20      167.28     15.92 o 
   5   4   1     1580.67     1634.67     37.66 o 
   6   4   1      244.30      225.50     45.04 o 
   7   4   1      150.56      101.34     27.87 o 
   8   4   1      305.75      278.72     43.79 o 
   9   4   1      116.87       17.28     56.80 o 
  10   4   1       77.90      199.14    111.54 o 
   0   5   1       22.30       11.26      5.63 o 
   1   5   1       82.54       78.82      3.98 o 
   2   5   1        6.65        2.82      3.98 o 
   3   5   1       35.66       25.34      7.96 o 
   4   5   1      876.27      916.80     30.97 o 
   5   5   1      909.06      831.91     29.66 o 
   6   5   1      108.89      104.74     21.63 o 
   7   5   1      115.93       81.64     27.87 o 
   8   5   1        9.75       48.79     35.17 o 
   9   5   1       11.17      -33.08     62.22 o 
  10   5   1        2.11       68.26     95.16 o 
   0   6   1      293.61      315.28     11.26 o 
   1   6   1     5452.19     5470.14     53.49 o 
   2   6   1    27923.82    29407.39    337.80 o 
   3   6   1     1933.71     1796.44     28.15 o 
   4   6   1        2.14       48.79     28.15 o 
   5   6   1     3386.15     3779.61     67.33 o 
   6   6   1      250.66      233.03     27.87 o 
   7   6   1      321.65      289.89     31.85 o 
   8   6   1      115.74       59.73     45.65 o 
   9   6   1       79.59       28.48     67.33 o 
  10   6   1       21.98        7.60    119.23 o 
   0   7   1       37.26       28.15      5.63 o 
   1   7   1      259.05      241.30     11.26 o 
   2   7   1      351.79      341.35      9.37 o 
   3   7   1       37.92       56.71     22.52 o 
   4   7   1      125.64       97.04     15.92 o 
   5   7   1      469.88      450.69     27.87 o 
   6   7   1       25.93       29.09     28.15 o 
   7   7   1       98.54       88.76     33.66 o 
   8   7   1       56.68       66.76     40.54 o 
   9   7   1       38.16       58.18     70.34 o 
   0   8   1        0.25        0.00      5.63 o 
   1   8   1       61.96       61.93      3.98 o 
   2   8   1       90.46       81.73      7.96 o 
   3   8   1      595.76      507.29     13.51 o 
   4   8   1      184.98      200.86     15.92 o 
   5   8   1       31.62       26.90     17.59 o 
   6   8   1       77.76       85.63     30.97 o 
   7   8   1      118.60       98.38     36.43 o 
   8   8   1       42.36      -46.68     47.28 o 
   9   8   1      124.71      125.63     69.58 o 
   0   9   1      879.87     1227.36     22.52 o 
   1   9   1     5091.77     5125.00     45.65 o 
   2   9   1     6107.71     6433.03     65.60 o 
   3   9   1    26107.34    30450.28    282.66 o 
   4   9   1       19.39       11.26     11.94 o 
   5   9   1      942.55      869.86     31.85 o 
   6   9   1     1577.14     1846.20    123.86 o 
   7   9   1       64.98      -28.15     47.77 o 
   8   9   1       57.95       68.69     48.70 o 
   9   9   1      306.99      238.92    112.60 o 
   0  10   1      220.67      197.05     11.26 o 
   1  10   1      590.18      577.10     11.94 o 
   2  10   1      180.98      143.62      7.96 o 
   3  10   1      417.10      361.86     16.89 o 
   4  10   1        6.88       11.26     11.94 o 
   5  10   1      116.01       89.02     30.97 o 
   6  10   1       18.43      -30.97     30.97 o 
   7  10   1       22.41        9.55     44.63 o 
   8  10   1      180.55      178.93     49.64 o 
   9  10   1       17.13       43.51     64.88 o 
   0  11   1        8.38       -5.63     11.26 o 
   1  11   1      234.19      205.54      7.96 o 
   2  11   1      261.07      233.95     11.94 o 
   3  11   1      172.79      127.80     14.08 o 
   4  11   1       31.49       16.89     14.08 o 
   5  11   1       41.46       48.42     18.74 o 
   6  11   1      112.29      107.86     37.66 o 
   7  11   1      141.15      131.52     49.64 o 
   8  11   1       22.87       93.19     55.20 o 
   9  11   1       88.85       19.71     63.70 o 
   0  12   1      296.20      315.28     16.89 o 
   1  12   1     1875.66     2150.75     27.87 o 
   2  12   1     2188.70     2388.73     64.75 o 
   3  12   1     2403.55     2748.30     35.17 o 
   4  12   1     3230.44     3295.70     45.65 o 
   5  12   1     1546.14     1797.12     47.77 o 
   6  12   1     4300.44     5296.87    140.75 o 
   7  12   1        2.12      -38.78     52.76 o 
   8  12   1      232.41      252.81    112.60 o 
   9  12   1      457.11      640.10     84.97 o 
   0  13   1        6.44      -11.26     11.26 o 
   1  13   1      648.81      642.03     15.92 o 
   2  13   1      166.54      161.58      9.37 o 
   3  13   1      820.99      799.88     28.15 o 
   4  13   1       42.67       37.00     16.89 o 
   5  13   1     1194.27     1313.92     56.30 o 
   6  13   1      231.91      230.46     41.66 o 
   7  13   1      105.00       54.22     64.75 o 
   8  13   1       20.45      -27.28     84.45 o 
   9  13   1        3.04      129.49     86.90 o 
   0  14   1     1330.51     1418.78     33.78 o 
   1  14   1      875.60      890.12     22.52 o 
   2  14   1       29.94       37.53     11.26 o 
   3  14   1       14.93       10.46     13.51 o 
   4  14   1       35.69       30.97     15.92 o 
   5  14   1      821.16      830.45     39.81 o 
   6  14   1       72.87       68.12     50.67 o 
   7  14   1       32.77      105.93    104.16 o 
   8  14   1       14.62      -20.64     86.37 o 
   9  14   1       90.79      111.53     82.47 o 
   0  15   1     1229.41     1131.65     33.78 o 
   1  15   1    27112.19    31754.86    351.88 o 
   2  15   1     9243.51    10430.97    111.26 o 
   3  15   1     5575.48     6685.59     85.52 o 
   4  15   1     1893.03     2015.25     42.23 o 
   5  15   1      260.35      245.60     33.78 o 
   6  15   1     1194.43     1268.30     61.61 o 
   7  15   1      371.69      381.29    137.94 o 
   8  15   1       96.45      261.40     94.59 o 
   9  15   1      892.05     1100.86    131.19 o 
   0  16   1      101.49       84.45     22.52 o 
   1  16   1      683.99      664.40     19.91 o 
   2  16   1       35.82       14.08      8.45 o 
   3  16   1      573.76      550.68     30.97 o 
   4  16   1      492.59      426.26     53.49 o 
   5  16   1       17.67        0.43     25.65 o 
   6  16   1       42.40      -12.67     42.23 o 
   7  16   1      194.39      190.30     59.32 o 
   8  16   1      164.34       68.74     80.11 o 
   9  16   1      362.53      323.56    101.46 o 
   0  17   1      325.43      298.39     22.52 o 
   1  17   1      317.65      309.76     15.92 o 
   2  17   1      182.24      164.05     11.94 o 
   3  17   1      523.48      474.00     23.89 o 
   4  17   1      561.40      490.40     27.87 o 
   5  17   1       29.46        0.00     31.85 o 
   6  17   1      491.20      463.38     51.75 o 
   7  17   1      589.49      823.14     87.31 o 
   8  17   1      853.42     1232.88    273.06 o 
   0  18   1     1677.52     1784.73     45.04 o 
   1  18   1     1770.05     1933.97     35.83 o 
   2  18   1     4687.34     5284.26     67.68 o 
   3  18   1     1678.61     1940.06     39.81 o 
   4  18   1      781.83      880.88     56.30 o 
   5  18   1      929.80      901.16     49.94 o 
   6  18   1      248.60      275.51     78.82 o 
   7  18   1      473.83      662.01    104.16 o 
   8  18   1      876.30      986.66    125.70 o 
   0  19   1       25.38       16.89     22.52 o 
   1  19   1       45.92       53.49     15.92 o 
   2  19   1       16.02        4.02     28.15 o 
   3  19   1       46.75       16.89     19.91 o 
   4  19   1      243.61      208.30     29.66 o 
   5  19   1        0.80       -2.98     33.66 o 
   6  19   1     1296.50     1399.76     75.64 o 
   7  19   1       45.23      -42.23     67.68 o 
   8  19   1      870.68      953.12    148.30 o 
   0  20   1       58.12       56.30     22.52 o 
   1  20   1      217.72      161.02     30.97 o 
   2  20   1      364.53      374.93     19.91 o 
   3  20   1      317.51      292.54     27.02 o 
   4  20   1     1633.95     1776.65     51.75 o 
   5  20   1      194.40      136.53     39.22 o 
   6  20   1      842.78      834.65     87.27 o 
   7  20   1       69.82       28.15     79.62 o 
   8  20   1      263.61      304.74    108.99 o 
   0  21   1      499.75      427.89     33.78 o 
   1  21   1     3810.57     4211.30     61.61 o 
   2  21   1     2400.40     2511.58     47.28 o 
   3  21   1      796.79      776.95     35.83 o 
   4  21   1      729.44      716.27     41.66 o 
   5  21   1     1893.38     2159.31     75.64 o 
   6  21   1      228.49      310.81     64.75 o 
   7  21   1      396.96      458.12     91.31 o 
   8  21   1      105.38       85.90    130.65 o 
   0  22   1       87.83       61.93     28.15 o 
   1  22   1      117.12       78.31     25.34 o 
   2  22   1       66.67       28.15     23.89 o 
   3  22   1       33.09       38.61     27.02 o 
   4  22   1      417.83      394.47     64.75 o 
   5  22   1       24.55      -19.30     56.30 o 
   6  22   1       29.80      -51.75     51.75 o 
   7  22   1       31.18      -49.49     76.01 o 
   8  22   1      107.89      160.18    120.36 o 
   0  23   1      298.53      230.83     33.78 o 
   1  23   1       63.79       36.60     19.91 o 
   2  23   1      307.25      239.31     31.85 o 
   3  23   1       67.26       59.12     31.85 o 
   4  23   1      428.11      442.63     49.64 o 
   5  23   1      321.03      268.90     50.67 o 
   6  23   1      117.84      170.89     67.33 o 
   7  23   1      138.86      141.50    115.42 o 
   0  24   1     1888.46     2128.17     61.93 o 
   1  24   1      515.55      469.75     29.66 o 
   2  24   1     1387.67     1382.69     45.65 o 
   3  24   1     2166.27     2687.63     74.39 o 
   4  24   1      201.51      181.11     43.25 o 
   5  24   1      126.80       87.74     47.28 o 
   6  24   1      634.61      691.68     72.93 o 
   7  24   1      217.23      379.81    102.59 o 
   0  25   1       10.30       39.41     33.78 o 
   1  25   1      125.90      117.48     29.66 o 
   2  25   1       23.45       11.26     27.87 o 
   3  25   1      313.88      274.16     61.93 o 
   4  25   1       78.20       51.21     47.86 o 
   5  25   1       30.95       45.74     47.28 o 
   6  25   1       26.29      142.92     84.45 o 
   7  25   1       10.51      -89.51     89.51 o 
   0  26   1      310.53      253.35     39.41 o 
   1  26   1      718.15      670.03     39.81 o 
   2  26   1       89.96      104.16     42.23 o 
   3  26   1       60.02      -30.56     41.66 o 
   4  26   1       29.52       82.00     56.30 o 
   5  26   1        8.21       43.79     53.63 o 
   6  26   1       48.41       87.99     90.08 o 
   7  26   1       25.95      -36.81    102.59 o 
   0  27   1     1554.95     1728.43     84.45 o 
   1  27   1     7853.28     9722.45    160.31 o 
   2  27   1     3769.59     4094.66    149.20 o 
   3  27   1     2255.51     2765.34     92.98 o 
   4  27   1     1398.58     1484.48    149.20 o 
   5  27   1       18.34        2.93     49.64 o 
   6  27   1       51.45      133.41     87.48 o 
   0  28   1        2.26        5.63     50.67 o 
   1  28   1       25.74       25.78     61.93 o 
   2  28   1       68.60        0.51     43.25 o 
   3  28   1       67.38      106.35     59.12 o 
   4  28   1       57.01       19.71     51.75 o 
   5  28   1       51.95       31.77     55.31 o 
   6  28   1      232.79      205.00     94.62 o 
   0  29   1       11.94      -11.26     56.30 o 
   1  29   1        3.44       -6.12     45.65 o 
   2  29   1       43.04       85.03     57.62 o 
   3  29   1        9.43       11.26     47.77 o 
   4  29   1       52.10       -8.45     59.72 o 
   5  29   1        6.67       -1.27     61.61 o 
   6  29   1       69.08       31.60     97.48 o 
   0  30   1       45.43      -33.78     73.19 o 
   1  30   1      599.02      505.61    112.60 o 
   2  30   1      504.56      671.04     90.08 o 
   3  30   1       80.53      157.64     63.70 o 
   4  30   1      346.58      377.39     73.19 o 
   5  30   1      445.82      406.53    118.23 o 
   0  31   1       41.66      112.60     84.45 o 
   1  31   1       28.93       18.02     58.14 o 
   2  31   1       18.65       33.78     56.21 o 
   3  31   1       60.97       80.93     57.93 o 
   4  31   1       47.78       58.30     60.84 o 
   5  31   1       35.83       71.78     84.45 o 
   0  32   1       99.30      157.64    106.97 o 
   1  32   1       68.18      154.74     65.60 o 
   2  32   1        3.04      -19.09    106.97 o 
   3  32   1       52.96      114.05     81.64 o 
   4  32   1        6.46      -45.04     84.45 o 
   0  33   1     1386.69     1717.17    208.31 o 
   1  33   1      103.98      163.53     84.97 o 
   2  33   1      170.29      346.48    106.97 o 
   3  33   1      390.20      370.76     72.93 o 
   4  33   1      488.58      503.70     81.54 o 
   0  34   1        7.47       33.78    129.49 o 
   1  34   1        1.05       36.81     76.94 o 
   2  34   1        2.24      -23.80     87.31 o 
   3  34   1       55.48      121.61     74.95 o 
   0  35   1      240.67      275.87    146.38 o 
   1  35   1      178.06      139.18     85.52 o 
   2  35   1      485.96      519.99     95.30 o 
   0  36   1      511.93      349.06    152.01 o 
   1  36   1      318.12      225.20    111.47 o 
   1   0   2      350.27      349.06      5.63 o 
   2   0   2    92647.06    95446.69   1722.80 o 
   3   0   2     1264.81     1131.65     28.15 o 
   4   0   2     7862.46     8456.38    123.86 o 
   5   0   2       88.19      101.34     22.52 o 
   6   0   2      986.22      900.81     45.04 o 
   7   0   2       15.97       11.26     39.41 o 
   8   0   2      955.00      912.07     61.93 o 
   9   0   2       18.20      -78.82     78.82 o 
  10   0   2       16.94      118.23    253.35 o 
   1   1   2      590.70      464.50      7.96 o 
   2   1   2    46808.59    48368.96    433.72 o 
   3   1   2     4109.91     4170.94     45.65 o 
   4   1   2    14831.30    16721.30    172.32 o 
   5   1   2     7468.27     8404.46     95.71 o 
   6   1   2     1378.52     1396.46     35.83 o 
   7   1   2      712.68      746.51     35.83 o 
   8   1   2      220.96      208.46     35.83 o 
   9   1   2       85.90        5.63     63.70 o 
  10   1   2       23.10     -150.15    150.15 o 
   0   2   2      177.82      152.01      5.63 o 
   1   2   2     1694.58     1516.23     25.34 o 
   2   2   2    18869.35    18842.44    144.94 o 
   3   2   2     5816.08     5640.90     54.05 o 
   4   2   2       46.55       44.96     14.08 o 
   5   2   2       30.34       25.02     22.52 o 
   6   2   2      472.64      439.80     27.87 o 
   7   2   2      380.66      322.22     50.67 o 
   8   2   2       21.61       39.41     31.85 o 
   9   2   2       48.92        8.66    126.68 o 
  10   2   2        3.28      -95.40    128.09 o 
   0   3   2      968.74      895.18     11.26 o 
   1   3   2    24419.79    22024.48    173.14 o 
   2   3   2    15000.52    16000.76    171.72 o 
   3   3   2     1712.59     1904.70     28.15 o 
   4   3   2    14769.59    16300.69    244.91 o 
   5   3   2     8007.32     9081.39    105.44 o 
   6   3   2      296.83      321.90     25.65 o 
   7   3   2       64.13       95.71     27.87 o 
   8   3   2      119.09      116.16     37.66 o 
   9   3   2      206.58      168.29     69.78 o 
  10   3   2      356.69      274.00    154.83 o 
   0   4   2       20.63       16.89      5.63 o 
   1   4   2      685.09      568.64      7.96 o 
   2   4   2      682.49      664.54     11.94 o 
   3   4   2     2227.68     2208.58     31.11 o 
   4   4   2     1290.73     1390.72     27.87 o 
   5   4   2       35.17       25.34     15.92 o 
   6   4   2      606.70      624.99     27.87 o 
   7   4   2     1195.65     1254.27     43.25 o 
   8   4   2        1.09      -23.06     41.66 o 
   9   4   2       54.07       54.59     65.60 o 
  10   4   2        8.99      -19.83     87.48 o 
   0   5   2     1366.18     1142.91     16.89 o 
   1   5   2       64.43       59.25      3.98 o 
   2   5   2     1674.82     1647.03     19.71 o 
   3   5   2     3815.83     3739.06     50.67 o 
   4   5   2       27.72       11.26     11.94 o 
   5   5   2     1378.26     1487.61     37.66 o 
   6   5   2     1157.04     1201.99     37.66 o 
   7   5   2     1068.58     1134.89     41.66 o 
   8   5   2       82.65       73.19     43.79 o 
   9   5   2       96.43        5.63    106.97 o 
  10   5   2       20.18      -68.70    125.72 o 
   0   6   2    16233.30    15009.78    157.64 o 
   1   6   2    40930.10    40410.59    316.03 o 
   2   6   2     7710.35     7624.14     69.58 o 
   3   6   2     1177.96     1078.17     19.91 o 
   4   6   2     8100.92     8905.88    112.16 o 
   5   6   2      702.26      700.17     27.02 o 
   6   6   2        0.77      -22.52     22.52 o 
   7   6   2      737.33      641.80     42.23 o 
   8   6   2      549.54      492.88     55.73 o 
   9   6   2      354.06      325.40     84.45 o 
  10   6   2       14.78     -116.28    116.28 o 
   0   7   2      432.10      439.15     11.26 o 
   1   7   2      372.67      329.98      5.63 o 
   2   7   2      130.17      115.25      8.45 o 
   3   7   2      926.11      895.75     22.52 o 
   4   7   2      503.02      520.92     19.91 o 
   5   7   2      125.98       63.62     17.59 o 
   6   7   2      383.02      320.91     27.87 o 
   7   7   2      181.58      125.72     78.82 o 
   8   7   2       18.01       44.17     51.30 o 
   9   7   2       98.42       38.52     75.33 o 
   0   8   2      261.62      236.46     11.26 o 
   1   8   2       46.07       49.35      8.45 o 
   2   8   2      609.88      568.69     11.94 o 
   3   8   2      424.13      388.11     28.15 o 
   4   8   2       86.64       77.64     16.89 o 
   5   8   2      966.34      928.96     33.66 o 
   6   8   2       63.48       45.04     23.89 o 
   7   8   2       91.97       67.56     50.67 o 
   8   8   2      355.75      242.62     51.75 o 
   9   8   2       27.14      -59.50     73.57 o 
   0   9   2      617.90      602.42     16.89 o 
   1   9   2     2453.12     2359.85     59.12 o 
   2   9   2     2079.20     2272.16     30.97 o 
   3   9   2      987.85      907.00     22.52 o 
   4   9   2     1277.83     1347.18     29.66 o 
   5   9   2      662.54      734.99     31.85 o 
   6   9   2      318.85      310.69     29.66 o 
   7   9   2      199.28      197.05     51.75 o 
   8   9   2      770.96      832.95     65.60 o 
   9   9   2        1.31       -9.23     71.33 o 
   0  10   2        3.03        5.63     11.26 o 
   1  10   2      459.32      405.95      9.37 o 
   2  10   2       28.49       25.34      8.45 o 
   3  10   2     1670.26     1610.69     28.15 o 
   4  10   2      155.78      121.11     11.94 o 
   5  10   2       80.10       47.86     15.92 o 
   6  10   2      134.37       47.36     33.66 o 
   7  10   2      122.41       20.17     45.81 o 
   8  10   2      157.81       78.82     59.12 o 
   9  10   2       59.52      -38.04     72.93 o 
   0  11   2       34.12       16.89     11.26 o 
   1  11   2      248.73      212.07     14.08 o 
   2  11   2       87.29       70.49      7.96 o 
   3  11   2      395.78      386.97     13.51 o 
   4  11   2      109.17       81.73     11.94 o 
   5  11   2      117.20       66.03     21.63 o 
   6  11   2      116.71       44.15     37.66 o 
   7  11   2      355.37      221.96     52.76 o 
   8  11   2      925.89      949.19     76.97 o 
   9  11   2       24.66      -69.58     69.58 o 
   0  12   2     1302.19     1317.44     28.15 o 
   1  12   2     6178.08     6946.02     69.58 o 
   2  12   2     6130.13     6826.52     71.66 o 
   3  12   2     3294.89     3562.06     45.65 o 
   4  12   2      404.86      355.07     30.97 o 
   5  12   2      908.78     1046.57     47.86 o 
   6  12   2       14.55       -3.97     32.29 o 
   7  12   2       39.87       22.01     84.45 o 
   8  12   2      924.79      944.73     80.96 o 
   9  12   2       97.40      210.33    137.94 o 
   0  13   2        5.40        5.63     11.26 o 
   1  13   2      126.71      105.99     14.08 o 
   2  13   2      222.21      202.68     11.94 o 
   3  13   2     3762.64     4125.88     87.27 o 
   4  13   2     1010.78      957.11     25.65 o 
   5  13   2      119.22       82.20     28.11 o 
   6  13   2      192.40      217.81     56.30 o 
   7  13   2       17.88       88.35     61.93 o 
   8  13   2       59.25      100.81     63.32 o 
   9  13   2        1.84      -41.38     79.32 o 
   0  14   2      275.68      258.98     22.52 o 
   1  14   2      925.44      963.57     28.15 o 
   2  14   2      283.52      289.98     15.92 o 
   3  14   2      871.51      921.74     25.65 o 
   4  14   2       88.79       58.80     17.59 o 
   5  14   2      481.07      420.94     33.66 o 
   6  14   2      396.56      399.74     49.64 o 
   7  14   2      128.52      116.07     64.75 o 
   8  14   2      305.26      376.09     93.69 o 
   9  14   2      371.88      397.12    106.97 o 
   0  15   2      341.65      394.11     22.52 o 
   1  15   2     7374.07     8498.24     92.98 o 
   2  15   2     1933.87     1965.69     39.41 o 
   3  15   2     3899.39     4393.17     59.32 o 
   4  15   2     1716.02     1811.00     37.66 o 
   5  15   2      553.23      606.31     50.67 o 
   6  15   2      279.67      324.62     49.64 o 
   7  15   2     1267.08     1458.37     84.97 o 
   8  15   2        3.72       -7.22     87.48 o 
   9  15   2      113.66       63.31     97.48 o 
   0  16   2      853.97      945.85     33.78 o 
   1  16   2     2140.33     2374.97     36.60 o 
   2  16   2      148.64      106.06     14.08 o 
   3  16   2      480.13      439.43     19.91 o 
   4  16   2      347.97      288.08     21.63 o 
   5  16   2      160.88      144.56     33.66 o 
   6  16   2     1264.46     1455.13     60.84 o 
   7  16   2       47.18       91.21     59.32 o 
   8  16   2      281.57      365.95    103.51 o 
   9  16   2       58.42       -7.09    107.27 o 
   0  17   2      135.54      146.38     22.52 o 
   1  17   2      286.87      304.02     17.59 o 
   2  17   2      265.88      237.00     14.08 o 
   3  17   2      733.76      773.56     45.04 o 
   4  17   2     1144.06     1181.19     37.66 o 
   5  17   2      138.76       69.64     36.43 o 
   6  17   2      928.30      937.08     67.56 o 
   7  17   2       49.06       92.98     68.90 o 
   8  17   2       14.95       41.24     79.32 o 
   0  18   2      214.07      140.75     28.15 o 
   1  18   2     1432.37     1541.45     36.60 o 
   2  18   2     1354.19     1447.77     30.97 o 
   3  18   2       55.94       47.86     19.91 o 
   4  18   2     1089.10     1098.12     35.83 o 
   5  18   2      951.54     1066.97     53.49 o 
   6  18   2      423.65      419.25     53.63 o 
   7  18   2       34.87        1.54     64.88 o 
   8  18   2       83.25      127.42    129.49 o 
   0  19   2       53.00       56.30     22.52 o 
   1  19   2        2.79       -1.61     13.51 o 
   2  19   2      524.38      552.35     42.23 o 
   3  19   2      321.67      282.47     25.65 o 
   4  19   2     1272.90     1283.60     53.49 o 
   5  19   2       18.18       45.04     50.67 o 
   6  19   2      326.62      262.97     57.62 o 
   7  19   2      142.98       18.30     71.33 o 
   8  19   2      468.35      609.79    123.92 o 
   0  20   2      227.15      213.94     28.15 o 
   1  20   2      823.14      741.58     59.12 o 
   2  20   2      512.96      500.12     21.63 o 
   3  20   2      687.45      681.29     35.83 o 
   4  20   2      131.00      150.21     31.11 o 
   5  20   2      452.94      468.53     56.30 o 
   6  20   2      321.91      253.35     51.30 o 
   7  20   2      234.59      318.82     85.52 o 
   8  20   2       48.74       42.11     99.29 o 
   0  21   2       11.12       22.52     28.15 o 
   1  21   2     1231.83     1255.51     31.85 o 
   2  21   2      294.29      272.58     21.63 o 
   3  21   2     1599.78     1678.39     48.70 o 
   4  21   2      568.01      492.78     35.83 o 
   5  21   2       39.87       51.21     41.66 o 
   6  21   2      536.97      583.75     65.60 o 
   7  21   2       76.14      105.05     81.54 o 
   8  21   2       76.26      106.13     93.49 o 
   0  22   2      313.36      304.02     33.78 o 
   1  22   2      493.30      483.92     25.65 o 
   2  22   2       47.64       42.99     22.52 o 
   3  22   2      255.38      227.55     36.60 o 
   4  22   2      219.89      137.14     33.66 o 
   5  22   2      156.64       97.25     43.25 o 
   6  22   2      121.40      152.01     51.75 o 
   7  22   2      160.00      176.95     83.32 o 
   8  22   2      192.60      127.48    103.99 o 
   0  23   2     1795.59     1756.58     56.30 o 
   1  23   2      173.23      132.87     21.63 o 
   2  23   2      413.47      288.76     29.66 o 
   3  23   2      269.55      207.08     32.29 o 
   4  23   2      346.41      242.94     37.66 o 
   5  23   2      957.15     1177.30     63.32 o 
   6  23   2       11.12       42.23     68.72 o 
   7  23   2       60.94       87.32    140.75 o 
   0  24   2     4029.42     4616.66    106.97 o 
   1  24   2      279.63      259.91     30.97 o 
   2  24   2      805.03      667.18     35.83 o 
   3  24   2     1060.83      963.26     54.05 o 
   4  24   2      217.35      191.05     41.66 o 
   5  24   2      428.86      445.31     55.31 o 
   6  24   2      234.68      110.10     70.34 o 
   7  24   2       12.60       49.41     96.99 o 
   0  25   2      812.17      748.80     45.04 o 
   1  25   2       47.96       84.45     27.87 o 
   2  25   2      820.48      846.87     47.28 o 
   3  25   2      247.28      143.85     39.22 o 
   4  25   2      322.80      300.57     48.70 o 
   5  25   2       21.53      -56.30     56.30 o 
   6  25   2      145.22      199.07     75.73 o 
   7  25   2       33.11       13.82     87.31 o 
   0  26   2       87.82       67.56     39.41 o 
   1  26   2      549.46      488.63     59.12 o 
   2  26   2      340.73      309.65     45.81 o 
   3  26   2        5.78        9.19     36.43 o 
   4  26   2      463.74      454.01     61.93 o 
   5  26   2      108.40       73.93     45.65 o 
   6  26   2       44.52      -28.15     84.45 o 
   7  26   2        5.78        3.34    102.07 o 
   0  27   2     3202.92     3051.50    129.49 o 
   1  27   2      233.50      196.24     31.85 o 
   2  27   2     2782.14     3080.68     87.27 o 
   3  27   2     2684.24     3665.56    101.46 o 
   4  27   2      570.86      532.65     57.62 o 
   5  27   2      380.57      300.68     61.61 o 
   6  27   2       41.37       74.21     86.50 o 
   0  28   2      199.65       67.56     61.93 o 
   1  28   2       96.10       70.38     39.81 o 
   2  28   2       25.70       -7.60     39.22 o 
   3  28   2      311.56      264.61     55.31 o 
   4  28   2      197.79      137.82     73.19 o 
   5  28   2      101.46      185.79     63.70 o 
   6  28   2       14.11       76.57    101.34 o 
   0  29   2      307.07      213.94     73.19 o 
   1  29   2       18.28      -37.80     47.86 o 
   2  29   2       15.05      -47.28     47.28 o 
   3  29   2       48.83      107.36     70.38 o 
   4  29   2       95.63       80.43     54.05 o 
   5  29   2      104.31      199.96     60.84 o 
   6  29   2       64.88       96.58     99.88 o 
   0  30   2      135.46       73.19     61.93 o 
   1  30   2       67.24       29.67     49.94 o 
   2  30   2      468.33      418.80     76.01 o 
   3  30   2      680.78      601.44     68.90 o 
   4  30   2      410.87      409.47     69.58 o 
   5  30   2       66.61       95.71    112.60 o 
   0  31   2       78.13      101.34     73.19 o 
   1  31   2        5.04       26.15     59.33 o 
   2  31   2       30.75      -19.30     55.31 o 
   3  31   2       15.55       57.53     63.32 o 
   4  31   2       36.23      189.09     73.19 o 
   5  31   2        6.29       33.30     93.49 o 
   0  32   2       40.81       95.71    106.97 o 
   1  32   2       33.77        5.63     63.70 o 
   2  32   2       69.27       -8.17     95.71 o 
   3  32   2       32.35       22.52     51.75 o 
   4  32   2       81.63       67.56     95.71 o 
   0  33   2      613.20      686.87    118.23 o 
   1  33   2      371.24      282.80    152.01 o 
   2  33   2      760.19      907.96     93.49 o 
   3  33   2       35.91       53.41     72.93 o 
   4  33   2      477.47      489.50     81.07 o 
   0  34   2        0.73       11.26    123.86 o 
   1  34   2      121.08      245.85     89.51 o 
   2  34   2       10.39       63.72     81.54 o 
   3  34   2      117.69      132.31     75.64 o 
   0  35   2        0.50       78.82    135.12 o 
   1  35   2       92.55      112.60     91.98 o 
   2  35   2       63.57      179.05    119.04 o 
   0  36   2     1978.91     2313.96    264.61 o 
   1   0   3      288.68      275.87      5.63 o 
   2   0   3    85338.98    86872.08   2145.06 o 
   3   0   3       82.98       78.82     11.26 o 
   4   0   3    31377.50    35278.06    529.23 o 
   5   0   3       59.71       28.15     22.52 o 
   6   0   3      236.96      219.57     28.15 o 
   7   0   3        4.57       -5.63     33.78 o 
   8   0   3      357.49      349.06     67.56 o 
   9   0   3        0.62       56.30     78.82 o 
  10   0   3      277.48      152.01    253.35 o 
   0   1   3      124.72      106.97      5.63 o 
   1   1   3     1095.94     1044.45     11.94 o 
   2   1   3     4675.98     4728.74     41.66 o 
   3   1   3     2505.72     2575.76     31.85 o 
   4   1   3     1028.43     1018.48     47.86 o 
   5   1   3     1326.03     1444.16     31.85 o 
   6   1   3      909.09      805.10     29.66 o 
   7   1   3      269.90      212.97     27.87 o 
   8   1   3      123.75      128.37     47.86 o 
   9   1   3       32.65       41.05     61.61 o 
  10   1   3       87.53      -83.45    152.01 o 
   0   2   3     7965.14     7043.23     73.19 o 
   1   2   3     3309.02     3023.39     23.89 o 
   2   2   3      782.76      788.85     22.52 o 
   3   2   3      437.24      391.47     11.94 o 
   4   2   3     1892.51     1990.27     31.85 o 
   5   2   3     1406.93     1601.88     35.83 o 
   6   2   3      159.72      108.16     19.91 o 
   7   2   3      803.79      884.82     35.83 o 
   8   2   3       22.48       35.66     35.17 o 
   9   2   3      171.84       -5.09     60.84 o 
  10   2   3       32.48       60.54    163.34 o 
   0   3   3    66473.25    60669.70    934.59 o 
   1   3   3    28858.47    27537.29    216.28 o 
   2   3   3    36468.89    39168.93    288.12 o 
   3   3   3    32157.34    34852.37    344.95 o 
   4   3   3     4771.12     5016.03     67.56 o 
   5   3   3     2921.21     3338.98     55.73 o 
   6   3   3      208.90      214.54     23.89 o 
   7   3   3      109.98       45.04     36.60 o 
   8   3   3       78.44       70.54     33.66 o 
   9   3   3      162.54      215.32     67.56 o 
  10   3   3       90.80       17.03    470.11 o 
   0   4   3     3499.97     3113.43     39.41 o 
   1   4   3      337.60      267.46      3.98 o 
   2   4   3      578.12      474.31     16.89 o 
   3   4   3     1409.13     1423.86     39.41 o 
   4   4   3      440.26      402.52     36.60 o 
   5   4   3     1397.05     1494.95     33.66 o 
   6   4   3      466.02      441.60     29.66 o 
   7   4   3     1318.42     1392.48     50.67 o 
   8   4   3      316.23      274.28     43.25 o 
   9   4   3      258.69      294.98     64.88 o 
  10   4   3      147.80       20.40    130.18 o 
   0   5   3        4.19        0.00      5.63 o 
   1   5   3     2026.07     1980.57     17.59 o 
   2   5   3       29.31       19.45      5.63 o 
   3   5   3      178.28      128.24     14.08 o 
   4   5   3     1896.23     1979.91     70.38 o 
   5   5   3     2243.64     2493.68     48.70 o 
   6   5   3       37.60       18.43     21.63 o 
   7   5   3      347.57      279.50     42.23 o 
   8   5   3        0.21      -39.22     39.22 o 
   9   5   3       74.05      -43.51     61.37 o 
  10   5   3       48.50      -24.43    116.63 o 
   0   6   3       15.14       16.89      5.63 o 
   1   6   3    43507.64    42936.41    349.72 o 
   2   6   3     4410.70     4386.93     41.66 o 
   3   6   3      450.49      551.80     15.92 o 
   4   6   3     3385.59     3982.27     84.45 o 
   5   6   3       19.24      -14.39     17.59 o 
   6   6   3      380.52      345.10     27.02 o 
   7   6   3     1298.09     1234.98     49.64 o 
   8   6   3       15.36      -39.17     59.12 o 
   9   6   3       75.91       58.74     73.57 o 
  10   6   3       16.28       87.09    225.20 o 
   0   7   3      111.32      101.34      5.63 o 
   1   7   3     3156.47     3008.85     25.65 o 
   2   7   3      150.31      135.12      7.96 o 
   3   7   3      187.07      140.75     19.71 o 
   4   7   3       92.05       67.56     15.92 o 
   5   7   3      587.40      554.47     28.15 o 
   6   7   3      145.75      109.86     23.89 o 
   7   7   3        2.42       39.41     31.85 o 
   8   7   3       86.23       42.99     43.25 o 
   9   7   3      109.49      149.88     71.65 o 
   0   8   3     3653.16     3428.72     39.41 o 
   1   8   3      902.83      915.10     14.08 o 
   2   8   3       90.28       76.94      8.45 o 
   3   8   3      741.04      788.85     22.52 o 
   4   8   3      125.97       90.43     15.92 o 
   5   8   3      602.07      626.56     27.02 o 
   6   8   3     2177.69     2416.91     59.32 o 
   7   8   3       35.08       22.52     35.17 o 
   8   8   3      136.37       66.21     59.12 o 
   9   8   3        7.56      -69.23     72.93 o 
   0   9   3     8617.11     9486.68    112.60 o 
   1   9   3    11390.54    12021.44    100.99 o 
   2   9   3      426.42      395.39     22.52 o 
   3   9   3     5668.49     6642.19     84.45 o 
   4   9   3      401.97      349.43     19.91 o 
   5   9   3      304.54      285.02     23.89 o 
   6   9   3      851.81      805.48     41.66 o 
   7   9   3      278.50      187.70     61.93 o 
   8   9   3      214.62      167.78     56.21 o 
   9   9   3      367.97      282.17     88.98 o 
   0  10   3      337.65      332.17     16.89 o 
   1  10   3      230.22      211.17      7.96 o 
   2  10   3      527.36      541.43     22.52 o 
   3  10   3      993.97      998.58     22.52 o 
   4  10   3       20.60       14.08     11.94 o 
   5  10   3       72.02       59.12     19.91 o 
   6  10   3      459.21      490.49     50.67 o 
   7  10   3      171.41      147.32     45.81 o 
   8  10   3       16.41      -11.26     47.77 o 
   9  10   3       20.64      -18.33     85.52 o 
   0  11   3        5.52        5.63     11.26 o 
   1  11   3     1419.31     1363.06     28.15 o 
   2  11   3      705.99      712.48     15.92 o 
   3  11   3      300.34      292.32     45.04 o 
   4  11   3     1226.52     1224.60     23.89 o 
   5  11   3      135.53       87.05     25.34 o 
   6  11   3      604.24      590.43     47.28 o 
   7  11   3       84.52       99.09     48.70 o 
   8  11   3      251.93      290.14     67.33 o 
   9  11   3      135.29      156.36     68.90 o 
   0  12   3     1722.26     1689.02     39.41 o 
   1  12   3     5191.74     5858.26     59.72 o 
   2  12   3     9220.01    10316.98    104.99 o 
   3  12   3     2026.69     2345.69     42.23 o 
   4  12   3      790.08      677.52     22.91 o 
   5  12   3      408.39      408.18     47.86 o 
   6  12   3     5852.88     7378.11    138.66 o 
   7  12   3        5.23       16.65     59.12 o 
   8  12   3      486.07      539.38     81.64 o 
   9  12   3       52.58      -36.31    115.42 o 
   0  13   3      261.44      213.94     22.52 o 
   1  13   3      770.62      782.62     15.92 o 
   2  13   3       49.34       43.16      9.37 o 
   3  13   3      384.87      363.34     15.92 o 
   4  13   3      657.83      677.52     22.91 o 
   5  13   3      350.80      268.17     31.85 o 
   6  13   3      589.26      511.75     53.63 o 
   7  13   3      128.52       59.68     56.30 o 
   8  13   3        9.47      -57.62     57.62 o 
   9  13   3       28.93       27.52     87.93 o 
   0  14   3     2159.76     2268.92     50.67 o 
   1  14   3     3113.51     3160.17     41.66 o 
   2  14   3      389.13      338.65     16.89 o 
   3  14   3     1166.43     1091.06     42.23 o 
   4  14   3     3197.78     3607.53     81.64 o 
   5  14   3      193.23      157.23     28.15 o 
   6  14   3       43.52       52.14     45.65 o 
   7  14   3      250.77      256.95     76.01 o 
   8  14   3      181.63      162.22     63.32 o 
   9  14   3       15.27      -19.71     87.58 o 
   0  15   3     4696.65     5179.67     84.45 o 
   1  15   3    12156.29    13259.63    136.27 o 
   2  15   3     1137.65     1109.38     27.87 o 
   3  15   3      159.15      126.16     16.89 o 
   4  15   3     8024.12     9307.88    115.45 o 
   5  15   3       96.66       69.29     25.65 o 
   6  15   3      186.59      114.07     45.04 o 
   7  15   3       74.93      -10.29     56.80 o 
   8  15   3      154.36      144.51     83.32 o 
   9  15   3     1156.00     1491.69    121.37 o 
   0  16   3      184.58      174.53     22.52 o 
   1  16   3      478.43      403.66     30.97 o 
   2  16   3       40.69       42.23     11.94 o 
   3  16   3     1764.88     1922.94     41.66 o 
   4  16   3     2166.17     2342.45     47.77 o 
   5  16   3       49.85       38.61     27.02 o 
   6  16   3      245.05      273.64     45.65 o 
   7  16   3      552.70      656.10     76.94 o 
   8  16   3      368.44      358.05     96.86 o 
   9  16   3      347.50      357.51     95.55 o 
   0  17   3      955.07      957.11     39.41 o 
   1  17   3      737.42      742.94     21.63 o 
   2  17   3      102.65       97.59     13.51 o 
   3  17   3      404.00      347.05     25.65 o 
   4  17   3      760.75      653.51     29.66 o 
   5  17   3      188.80      113.26     33.66 o 
   6  17   3       59.59       17.52     45.04 o 
   7  17   3       21.33      -29.78     59.33 o 
   8  17   3      164.74      146.38    129.49 o 
   0  18   3       63.63       16.89     22.52 o 
   1  18   3      177.44      152.96     19.71 o 
   2  18   3      940.44      986.42     36.60 o 
   3  18   3      137.39      101.34     21.63 o 
   4  18   3       26.60       13.82     21.63 o 
   5  18   3       28.15       31.79     33.66 o 
   6  18   3     1442.00     1674.55    106.97 o 
   7  18   3     1500.15     1819.14     91.56 o 
   8  18   3     1140.85     1326.95    137.81 o 
   0  19   3      232.94      225.20     28.15 o 
   1  19   3      279.52      237.71     17.59 o 
   2  19   3       65.25       50.67     10.07 o 
   3  19   3      133.80       90.93     36.60 o 
   4  19   3     1356.93     1487.79     45.81 o 
   5  19   3      380.96      381.81     37.66 o 
   6  19   3      602.66      613.65     57.62 o 
   7  19   3      413.27      338.41     79.81 o 
   8  19   3      364.94      517.18    137.94 o 
   0  20   3      395.73      360.32     33.78 o 
   1  20   3      615.43      581.83     25.65 o 
   2  20   3     1454.13     1596.13     33.66 o 
   3  20   3     2414.51     2467.88     92.90 o 
   4  20   3     2329.56     2647.62     58.14 o 
   5  20   3      882.64      940.26     47.77 o 
   6  20   3      834.54     1103.77     69.58 o 
   7  20   3      170.69      186.10     72.93 o 
   8  20   3      606.73      558.63    110.92 o 
   0  21   3     1775.09     1795.99     56.30 o 
   1  21   3      414.86      388.56     23.89 o 
   2  21   3     1648.18     1659.27     37.66 o 
   3  21   3      492.01      450.08     70.38 o 
   4  21   3      285.88      285.84     31.11 o 
   5  21   3     2027.17     2097.93     71.33 o 
   6  21   3        5.09       31.09     45.65 o 
   7  21   3        9.55       97.55     90.53 o 
   8  21   3       22.27       94.61    100.06 o 
   0  22   3     1022.84     1035.93     45.04 o 
   1  22   3      442.15      388.56     23.89 o 
   2  22   3       50.92       10.75     25.34 o 
   3  22   3      324.45      293.47     32.29 o 
   4  22   3     1504.82     1763.00     59.32 o 
   5  22   3      122.41      140.75     43.79 o 
   6  22   3      403.33      504.46    106.97 o 
   7  22   3      184.93       50.15     83.87 o 
   8  22   3       49.02       67.02    115.08 o 
   0  23   3      767.68      703.76     45.04 o 
   1  23   3      494.45      518.52     56.30 o 
   2  23   3      222.82      238.23     29.66 o 
   3  23   3      692.57      645.68     45.81 o 
   4  23   3       32.03        4.97     36.60 o 
   5  23   3     1682.02     1957.64     75.33 o 
   6  23   3      119.38      122.80     72.93 o 
   7  23   3      448.52      323.06     83.32 o 
   0  24   3     3413.81     3349.90     90.08 o 
   1  24   3     1225.86     1133.78     81.64 o 
   2  24   3     1279.86     1180.96     47.28 o 
   3  24   3       67.19       59.86     36.43 o 
   4  24   3      316.12      311.20     43.79 o 
   5  24   3      280.19      346.20     90.08 o 
   6  24   3      458.04      461.94     77.55 o 
   7  24   3      330.88      278.45    222.39 o 
   0  25   3        0.35      -33.78     33.78 o 
   1  25   3      406.36      365.89     59.12 o 
   2  25   3      186.18      141.35     31.11 o 
   3  25   3      164.93      112.60     37.66 o 
   4  25   3      373.48      392.20     81.64 o 
   5  25   3       38.20       84.68     49.64 o 
   6  25   3       49.97       50.51     70.38 o 
   7  25   3       81.14       37.16    103.06 o 
   0  26   3      217.58      202.68     39.41 o 
   1  26   3      877.76      813.79     43.79 o 
   2  26   3      639.06      650.85     44.63 o 
   3  26   3      844.01      984.52     56.21 o 
   4  26   3      146.81      101.34     47.77 o 
   5  26   3       33.78       45.04     43.79 o 
   6  26   3      103.19       24.65     73.57 o 
   7  26   3       34.83       21.06    106.61 o 
   0  27   3     1696.67     1508.86     78.82 o 
   1  27   3     2190.65     2390.96     61.61 o 
   2  27   3      241.82      232.44    149.20 o 
   3  27   3     1057.94     1118.93     58.14 o 
   4  27   3      386.19      351.90     61.93 o 
   5  27   3      175.84      190.06     67.56 o 
   6  27   3       49.94      103.75    101.34 o 
   0  28   3      161.69       67.56     61.93 o 
   1  28   3      327.79      285.16     73.19 o 
   2  28   3      377.54      400.76     53.49 o 
   3  28   3       16.53       55.85     59.12 o 
   4  28   3       69.53       65.06     73.19 o 
   5  28   3      104.40      162.91     60.84 o 
   6  28   3      174.68      241.70     83.87 o 
   0  29   3       67.18      123.86     67.56 o 
   1  29   3       34.63       41.61     45.65 o 
   2  29   3       61.44      -19.71     43.79 o 
   3  29   3      295.49      367.35     87.27 o 
   4  29   3      145.25       56.75     49.64 o 
   5  29   3       18.45      -45.04     65.60 o 
   6  29   3      188.77      147.86    177.35 o 
   0  30   3       27.79      -28.15     73.19 o 
   1  30   3      314.10      297.54     53.63 o 
   2  30   3      357.49      361.98     73.19 o 
   3  30   3       76.09       47.45    121.05 o 
   4  30   3       83.68       61.93     63.70 o 
   5  30   3      177.38      228.09     73.95 o 
   0  31   3       15.16       95.71     78.82 o 
   1  31   3       61.31       14.29     70.38 o 
   2  31   3        0.31       27.02     58.14 o 
   3  31   3       64.79      146.56     61.61 o 
   4  31   3       58.03        3.52     63.32 o 
   5  31   3       14.55      -83.47     91.31 o 
   0  32   3      233.43      163.27     95.71 o 
   1  32   3       16.00       39.11    135.12 o 
   2  32   3        4.51       42.23     71.66 o 
   3  32   3       20.38       26.04     63.32 o 
   4  32   3        8.08      -57.62     57.62 o 
   0  33   3      804.15      861.40    112.60 o 
   1  33   3       44.77      103.03     78.43 o 
   2  33   3      461.06      471.70     89.51 o 
   3  33   3      169.28      159.18     65.60 o 
   4  33   3      157.45      252.83     85.52 o 
   0  34   3      122.33      -50.67     95.71 o 
   1  34   3       15.86       16.16     79.48 o 
   2  34   3      203.27      146.38     99.53 o 
   3  34   3      135.80      147.69     85.52 o 
   0  35   3      488.12      405.37    152.01 o 
   1  35   3       90.26      233.28     96.30 o 
   2  35   3      293.01      255.15     93.49 o 
   0  36   3       21.91      -28.15    157.64 o 
   0   0   4     1797.24     1435.67     28.15 o 
   1   0   4       25.41       22.52      5.63 o 
   3   0   4       17.46        5.63     11.26 o 
   4   0   4    11481.83    13129.34    185.79 o 
   5   0   4       36.62        5.63     16.89 o 
   6   0   4     5316.36     5934.10    112.60 o 
   7   0   4      174.38      163.27     39.41 o 
   8   0   4      273.18      174.53     61.93 o 
   9   0   4       98.79       45.04     73.19 o 
  10   0   4        3.62      -16.89    219.57 o 
   0   1   4      284.22      230.83      5.63 o 
   1   1   4      613.05      489.88      7.96 o 
   2   1   4      226.65      250.82      8.45 o 
   3   1   4     2930.23     2920.73     33.66 o 
   4   1   4    10374.98    11188.03    111.26 o 
   5   1   4     1476.36     1608.22     36.60 o 
   6   1   4      137.80      118.50     19.91 o 
   7   1   4      184.67      184.90     36.60 o 
   8   1   4      218.31      101.93     37.66 o 
   9   1   4       90.45      -59.32     76.01 o 
  10   1   4       78.38      112.60    261.80 o 
   0   2   4      664.02      557.38     11.26 o 
   1   2   4       68.56       67.56      3.98 o 
   2   2   4     1585.49     1693.73     17.59 o 
   3   2   4      381.25      323.75     11.94 o 
   4   2   4      225.23      222.71     15.92 o 
   5   2   4      237.34      200.69     39.41 o 
   6   2   4     2506.70     2724.79     49.64 o 
   7   2   4       72.19       47.86     23.89 o 
   8   2   4       94.02       55.41     36.43 o 
   9   2   4      216.34      121.98     59.32 o 
  10   2   4      138.85       -0.41    312.47 o 
   0   3   4     1379.11     1368.11     16.89 o 
   1   3   4     9542.68     8660.63     78.82 o 
   2   3   4    29337.40    28967.84    433.52 o 
   3   3   4    17734.76    18913.27    172.84 o 
   4   3   4     3622.82     4009.07     49.64 o 
   5   3   4    10642.42    12257.65    153.23 o 
   6   3   4      203.61      181.19     25.65 o 
   7   3   4      972.78     1039.30     41.66 o 
   8   3   4      240.81      137.00     41.66 o 
   9   3   4      108.41      106.97     92.90 o 
  10   3   4      173.00      119.33    169.06 o 
   0   4   4      250.52      219.57      5.63 o 
   1   4   4       54.58       34.72      5.63 o 
   2   4   4     4008.60     3685.26     35.17 o 
   3   4   4     4078.66     4024.90     92.90 o 
   4   4   4     1456.47     1557.21     33.66 o 
   5   4   4      430.73      396.60     28.15 o 
   6   4   4     1674.19     1934.46     43.25 o 
   7   4   4     1294.64     1361.49     73.19 o 
   8   4   4      230.41      200.31     78.82 o 
   9   4   4       87.84      -14.08     66.50 o 
  10   4   4      241.21      -49.67    150.65 o 
   0   5   4      670.09      585.53     11.26 o 
   1   5   4     8401.16     8115.38     59.32 o 
   2   5   4     4460.64     4333.61     43.25 o 
   3   5   4      665.56      617.78     13.51 o 
   4   5   4      376.51      325.79     17.59 o 
   5   5   4      295.48      224.13     25.34 o 
   6   5   4     1197.75     1192.40     37.66 o 
   7   5   4      390.02      278.81     33.78 o 
   8   5   4      701.05      616.57     55.31 o 
   9   5   4      138.64      112.95     70.38 o 
  10   5   4       88.39       44.70    128.50 o 
   0   6   4      113.47      118.23      5.63 o 
   1   6   4    32855.81    32278.29    249.96 o 
   2   6   4    14426.02    14275.17    122.64 o 
   3   6   4      363.23      367.58     14.08 o 
   4   6   4       81.00       47.86     11.94 o 
   5   6   4      499.97      402.00     22.91 o 
   6   6   4       20.17       25.34     19.91 o 
   7   6   4     1171.94     1087.48     48.70 o 
   8   6   4      109.99       14.21     56.30 o 
   9   6   4       75.73      -44.20     86.10 o 
   0   7   4      515.49      501.08     11.26 o 
   1   7   4     1864.52     1676.84     17.59 o 
   2   7   4      703.17      630.57     11.94 o 
   3   7   4      217.81      193.55     16.89 o 
   4   7   4      150.34       96.86     19.71 o 
   5   7   4      892.93      928.96     31.11 o 
   6   7   4     1110.82     1189.79     41.66 o 
   7   7   4        1.17      -11.26     31.85 o 
   8   7   4      867.32      830.72     63.70 o 
   9   7   4      130.42       59.12     63.70 o 
   0   8   4       28.48       28.15      5.63 o 
   1   8   4     1487.61     1408.53     17.59 o 
   2   8   4      542.95      582.73     11.94 o 
   3   8   4      203.00      196.31     11.26 o 
   4   8   4      143.10      126.87     16.89 o 
   5   8   4      281.14      201.73     21.63 o 
   6   8   4      863.72      911.02     84.45 o 
   7   8   4      100.70       59.82     31.11 o 
   8   8   4      281.50      205.54     47.77 o 
   9   8   4      235.65      154.51     71.33 o 
   0   9   4      198.61      174.53     11.26 o 
   1   9   4     1020.27      932.81     30.97 o 
   2   9   4      125.66      137.71      8.45 o 
   3   9   4     4570.46     5112.83     61.61 o 
   4   9   4      935.94      928.96     27.87 o 
   5   9   4      104.14       62.44     22.52 o 
   6   9   4       60.13       -4.50     33.78 o 
   7   9   4        9.15       63.06     67.56 o 
   8   9   4      266.37      329.77     60.84 o 
   9   9   4       86.35      128.12     81.54 o 
   0  10   4      544.55      495.45     16.89 o 
   1  10   4      658.83      630.77     11.94 o 
   2  10   4      249.54      192.91     16.89 o 
   3  10   4     1163.52     1143.02     19.91 o 
   4  10   4     1457.19     1540.16     81.64 o 
   5  10   4      453.98      460.21     25.65 o 
   6  10   4      131.11       31.13     50.67 o 
   7  10   4       32.03       63.20     61.61 o 
   8  10   4      474.34      562.33     76.94 o 
   9  10   4      129.77      127.96     86.50 o 
   0  11   4     1143.80     1019.04     22.52 o 
   1  11   4      469.22      475.89     11.94 o 
   2  11   4      540.96      481.78     14.08 o 
   3  11   4      231.27      178.46     14.08 o 
   4  11   4     1310.06     1249.83     29.66 o 
   5  11   4      139.58      107.62     25.65 o 
   6  11   4      209.63      200.86     35.83 o 
   7  11   4       32.74       32.17     55.31 o 
   8  11   4      172.40       34.24     71.65 o 
   9  11   4       87.54      123.99     89.51 o 
   0  12   4    20442.72    21371.77    315.28 o 
   1  12   4     5848.92     6490.58     63.32 o 
   2  12   4     6671.75     7153.10     71.66 o 
   3  12   4     2686.08     2953.10     37.66 o 
   4  12   4     5083.14     5270.05     90.08 o 
   5  12   4     1283.12     1542.10     51.30 o 
   6  12   4        9.14      -16.14     30.97 o 
   7  12   4        8.70      -23.82     51.30 o 
   8  12   4      508.38      521.92    112.60 o 
   9  12   4       15.41      109.38     83.32 o 
   0  13   4     4685.76     4999.51     90.08 o 
   1  13   4     2976.54     2903.29     53.49 o 
   2  13   4      470.26      479.62     22.52 o 
   3  13   4      471.04      432.22     17.59 o 
   4  13   4      796.80      722.23     33.78 o 
   5  13   4      512.08      533.80     39.22 o 
   6  13   4      119.42      140.19     50.67 o 
   7  13   4       37.26       56.75     49.64 o 
   8  13   4       71.93       45.82     71.33 o 
   9  13   4       38.73        9.12     83.32 o 
   0  14   4        8.70        5.63     16.89 o 
   1  14   4     1474.62     1451.32     47.86 o 
   2  14   4     1655.45     1730.27     56.30 o 
   3  14   4     5545.45     6269.69    154.83 o 
   4  14   4     1179.11     1238.62     29.66 o 
   5  14   4      165.17      161.96     25.65 o 
   6  14   4      722.70      837.67     64.88 o 
   7  14   4       70.69       69.97     55.31 o 
   8  14   4      195.69      125.89     71.33 o 
   9  14   4       28.53      -29.36    101.46 o 
   0  15   4      229.02      168.90     22.52 o 
   1  15   4     3322.44     3783.96     47.28 o 
   2  15   4      432.83      349.16     15.92 o 
   3  15   4     3361.92     3692.18     95.71 o 
   4  15   4       86.61       53.49     19.91 o 
   5  15   4      180.52      170.65     31.11 o 
   6  15   4      488.37      428.12    149.20 o 
   7  15   4      256.67      330.54     59.12 o 
   8  15   4       11.17       34.75     69.58 o 
   9  15   4      303.46      228.60     95.30 o 
   0  16   4      328.35      304.02     22.52 o 
   1  16   4     1727.49     1932.92     39.41 o 
   2  16   4        9.40       -8.85     13.51 o 
   3  16   4      714.97      771.61     25.65 o 
   4  16   4      842.77      784.23     29.66 o 
   5  16   4       48.96       21.82     31.11 o 
   6  16   4      446.85      394.83     47.77 o 
   7  16   4       74.96       18.10     55.31 o 
   8  16   4      150.53      227.15    105.15 o 
   9  16   4      385.29      315.65    120.98 o 
   0  17   4     1701.04     1790.36     50.67 o 
   1  17   4      980.93     1058.57     27.87 o 
   2  17   4       45.63       16.89     33.78 o 
   3  17   4      426.91      402.07     21.63 o 
   4  17   4     2406.17     2661.52     59.12 o 
   5  17   4      445.01      472.09     78.82 o 
   6  17   4     1123.32     1218.75     65.60 o 
   7  17   4       67.03       49.65     63.46 o 
   8  17   4      386.86      577.28    102.59 o 
   0  18   4       71.98       95.71     22.52 o 
   1  18   4      478.49      444.85     19.91 o 
   2  18   4       97.21      117.68     22.52 o 
   3  18   4      417.50      354.10     50.67 o 
   4  18   4     1383.71     1449.90     44.63 o 
   5  18   4      126.76      167.98     45.04 o 
   6  18   4      238.24      250.85     49.64 o 
   7  18   4      387.23      550.43    126.68 o 
   8  18   4      727.86      722.87    109.79 o 
   0  19   4       19.56       11.26     22.52 o 
   1  19   4      667.75      712.48     27.87 o 
   2  19   4      251.91      252.15     14.48 o 
   3  19   4      962.04      972.42     31.11 o 
   4  19   4     1441.52     1800.50     48.70 o 
   5  19   4     1219.85     1327.92     53.63 o 
   6  19   4      288.96      226.03     51.75 o 
   7  19   4      624.59      729.68     99.29 o 
   8  19   4      510.06      598.98    123.22 o 
   0  20   4      234.41      163.27     28.15 o 
   1  20   4      466.96      470.64     53.49 o 
   2  20   4     1907.77     2014.49     59.12 o 
   3  20   4     4236.40     4826.83     76.94 o 
   4  20   4      410.47      377.31     32.29 o 
   5  20   4      516.42      498.86     76.01 o 
   6  20   4      477.00      403.13     63.32 o 
   7  20   4      263.52      209.25     71.33 o 
   8  20   4      205.29       45.46     86.97 o 
   0  21   4       47.12       22.52     28.15 o 
   1  21   4      780.60      753.98     59.12 o 
   2  21   4      895.64      896.82     29.66 o 
   3  21   4      801.83      685.80     39.22 o 
   4  21   4      893.88      761.64     39.22 o 
   5  21   4      350.93      326.64     47.77 o 
   6  21   4       76.94      128.69     67.56 o 
   7  21   4       66.44       35.49     65.60 o 
   8  21   4        3.07      143.03     97.89 o 
   0  22   4      219.20      275.87     33.78 o 
   1  22   4       70.65       63.98     22.52 o 
   2  22   4      492.09      477.96     31.11 o 
   3  22   4      488.50      495.79     36.43 o 
   4  22   4      142.01      118.23     33.66 o 
   5  22   4       64.89      -30.03     41.66 o 
   6  22   4      105.29       98.53     59.72 o 
   7  22   4      238.76      137.43     87.31 o 
   8  22   4       45.53       47.86     99.53 o 
   0  23   4      584.15      534.86     39.41 o 
   1  23   4     1867.87     1945.13     45.65 o 
   2  23   4      524.72      435.06     53.49 o 
   3  23   4     1383.16     1515.83     90.08 o 
   4  23   4      791.92      919.72     76.01 o 
   5  23   4       65.01      100.83     43.25 o 
   6  23   4       82.40       20.46    121.05 o 
   7  23   4      738.13      807.16    112.60 o 
   0  24   4     3002.70     3423.09     84.45 o 
   1  24   4       17.81        2.82     25.34 o 
   2  24   4      192.07      120.47     29.66 o 
   3  24   4     1635.25     1633.68     55.31 o 
   4  24   4      939.33     1006.21     49.64 o 
   5  24   4       67.26       56.56     41.66 o 
   6  24   4      129.58      175.29     72.93 o 
   7  24   4        3.70        6.82     75.33 o 
   0  25   4      672.76      726.28     50.67 o 
   1  25   4      542.31      543.67     35.83 o 
   2  25   4      261.40      224.75     37.66 o 
   3  25   4      241.26      224.06     78.82 o 
   4  25   4       78.90       47.86     35.83 o 
   5  25   4       48.49       61.93     55.73 o 
   6  25   4       43.04      -95.71     95.71 o 
   7  25   4       35.58       38.03     90.37 o 
   0  26   4        0.06       11.26     45.04 o 
   1  26   4       18.92        2.82     31.85 o 
   2  26   4      353.50      277.26     39.22 o 
   3  26   4      570.26      495.32     51.30 o 
   4  26   4      226.90      145.03     48.70 o 
   5  26   4      143.08      211.83     53.63 o 
   6  26   4       46.31       68.53     69.58 o 
   7  26   4       10.06      292.76    201.98 o 
   0  27   4     2634.02     2313.96     90.08 o 
   1  27   4      425.51      369.85     37.66 o 
   2  27   4      873.89      721.26     56.30 o 
   3  27   4      965.85     1041.14     54.05 o 
   4  27   4       54.36       86.48     49.64 o 
   5  27   4      183.25      272.12     55.31 o 
   6  27   4       37.49       76.11    101.46 o 
   0  28   4       23.40      -11.26     50.67 o 
   1  28   4       13.13       40.30     37.66 o 
   2  28   4        6.42       97.76     43.25 o 
   3  28   4      159.01      132.31     59.12 o 
   4  28   4      210.82      245.28     84.45 o 
   5  28   4       56.39       -6.76     69.58 o 
   6  28   4       97.21       53.43     97.48 o 
   0  29   4       34.28       73.19     56.30 o 
   1  29   4      106.40      120.43     47.86 o 
   2  29   4      126.26       62.63     47.28 o 
   3  29   4       92.71       63.68     64.75 o 
   4  29   4       99.51      150.76     53.63 o 
   5  29   4      180.79      208.47     69.58 o 
   0  30   4       36.64       61.93     84.45 o 
   1  30   4      379.78      340.70     90.08 o 
   2  30   4      204.92      166.09     47.77 o 
   3  30   4      595.47      628.29    109.79 o 
   4  30   4      245.42      230.51     63.32 o 
   5  30   4      150.58       91.81     87.27 o 
   0  31   4      166.20      118.23     95.71 o 
   1  31   4       45.18      -30.75     51.30 o 
   2  31   4        0.37      -42.23     59.72 o 
   3  31   4       34.42       86.33     52.76 o 
   4  31   4       57.85       34.95     56.80 o 
   5  31   4      163.88      201.77     92.90 o 
   0  32   4        0.27       50.67    101.34 o 
   1  32   4        2.37       28.15     55.73 o 
   2  32   4        6.58      -87.27     87.27 o 
   3  32   4        1.17      -47.58     78.82 o 
   4  32   4       49.88       38.39     73.19 o 
   0  33   4      264.73        5.63     90.08 o 
   1  33   4      333.42      352.04     83.32 o 
   2  33   4       30.52      149.60     84.45 o 
   3  33   4        0.96      -47.54     70.34 o 
   4  33   4      298.50      338.21    108.99 o 
   0  34   4      289.13      529.23    106.97 o 
   1  34   4       47.78       47.80     97.48 o 
   2  34   4      122.36      108.58    118.23 o 
   3  34   4        2.10       75.79     76.94 o 
   0  35   4      140.90       56.30    135.12 o 
   1  35   4       61.19      -97.48     97.48 o 
   2  35   4      198.72      165.07    160.46 o 
   0  36   4      848.39     1103.49    225.20 o 
   1   0   5        2.76        5.63      5.63 o 
   2   0   5   146978.62   150993.02   5900.32 o 
   3   0   5       16.06        5.63     11.26 o 
   4   0   5     9143.30     9897.67    152.01 o 
   5   0   5       97.00       73.19     22.52 o 
   6   0   5     1390.70     1475.08     56.30 o 
   7   0   5      172.08      157.64     39.41 o 
   8   0   5      105.45       33.78     56.30 o 
   9   0   5        4.35       28.15     84.45 o 
   0   1   5     1441.35     1238.62     16.89 o 
   1   1   5      612.89      630.57      7.96 o 
   2   1   5     6608.09     6698.42     61.61 o 
   3   1   5     1183.11     1109.15     19.91 o 
   4   1   5     1195.34     1300.55     25.65 o 
   5   1   5        2.73       20.64     17.59 o 
   6   1   5     1252.37     1260.02    112.60 o 
   7   1   5      314.21      274.44     29.66 o 
   8   1   5      241.47      166.91     39.22 o 
   9   1   5      199.52      200.18     70.34 o 
  10   1   5       89.99       -8.98    136.27 o 
   0   2   5    21421.63    20257.01    191.42 o 
   1   2   5      384.44      326.64      5.63 o 
   2   2   5     1221.25     1151.77     19.71 o 
   3   2   5     1255.04     1261.14     21.63 o 
   4   2   5     2980.01     3315.13     45.65 o 
   5   2   5     1210.62     1294.01     35.17 o 
   6   2   5     1476.35     1482.27     41.66 o 
   7   2   5      474.25      488.38     36.60 o 
   8   2   5       52.15       68.63     41.66 o 
   9   2   5      138.40       -5.12     63.46 o 
  10   2   5       10.21     -145.58    351.88 o 
   0   3   5     2690.47     2634.88     28.15 o 
   1   3   5    14886.86    14669.58    101.46 o 
   2   3   5      862.69      861.40     13.51 o 
   3   3   5     8455.63     9348.22     96.02 o 
   4   3   5     5481.85     6254.44     71.33 o 
   5   3   5    18847.72    22132.77    268.17 o 
   6   3   5     2359.32     2591.70     53.63 o 
   7   3   5       50.69       66.81     29.66 o 
   8   3   5      391.12      295.82     43.79 o 
   9   3   5       45.32      -33.62     63.01 o 
  10   3   5       10.75      149.89    183.55 o 
   0   4   5      508.98      506.71     11.26 o 
   1   4   5     9843.39     9442.44     95.71 o 
   2   4   5     6804.60     6851.85    129.49 o 
   3   4   5     3421.16     3719.21     73.19 o 
   4   4   5     2182.28     2406.30     39.22 o 
   5   4   5     4052.40     4504.73     67.33 o 
   6   4   5      491.62      469.19     29.66 o 
   7   4   5      304.01      256.85     50.67 o 
   8   4   5      209.65      159.79     41.66 o 
   9   4   5      545.34      591.86    106.97 o 
  10   4   5       26.16      106.97    152.83 o 
   0   5   5      543.29      546.12     11.26 o 
   1   5   5     1902.30     1900.35     19.71 o 
   2   5   5     1982.43     1953.85     33.78 o 
   3   5   5     3025.21     2869.76     32.29 o 
   4   5   5     9019.43    10344.77    121.69 o 
   5   5   5     1634.25     1787.85     37.66 o 
   6   5   5     1699.55     1915.67     76.01 o 
   7   5   5      924.08      990.97     53.49 o 
   8   5   5      130.26      112.88     39.22 o 
   9   5   5       91.75      129.49     71.66 o 
   0   6   5      117.34      106.97      5.63 o 
   1   6   5     6459.87     6670.43     51.30 o 
   2   6   5      225.38      219.57      7.96 o 
   3   6   5      310.86      310.06     14.08 o 
   4   6   5      371.16      398.71     18.74 o 
   5   6   5      368.59      306.00     21.63 o 
   6   6   5       46.71       28.15     23.89 o 
   7   6   5      423.84      264.22     73.19 o 
   8   6   5       83.47       62.18     59.12 o 
   9   6   5        3.66       99.21     71.65 o 
   0   7   5      347.56      304.02     11.26 o 
   1   7   5      875.44      816.40     11.94 o 
   2   7   5      840.43      780.56     13.51 o 
   3   7   5       53.48       36.43      8.45 o 
   4   7   5      655.68      699.18     25.34 o 
   5   7   5      647.15      578.49     25.65 o 
   6   7   5      292.31      223.28     27.87 o 
   7   7   5      809.24      875.92     51.30 o 
   8   7   5      247.95      171.72     47.77 o 
   9   7   5      267.37      152.56    180.16 o 
   0   8   5      339.97      405.37     16.89 o 
   1   8   5     1993.42     2077.56     23.89 o 
   2   8   5     2442.03     2555.95     50.67 o 
   3   8   5      358.78      336.69     10.07 o 
   4   8   5      745.70      790.70     22.91 o 
   5   8   5       16.87        5.63     17.59 o 
   6   8   5      398.93      335.96     32.29 o 
   7   8   5      910.85      815.33    112.60 o 
   8   8   5     1183.75     1094.90     71.33 o 
   9   8   5      187.78       37.00     83.32 o 
   0   9   5     8994.15     9717.51    123.86 o 
   1   9   5     6308.89     6556.78     61.61 o 
   2   9   5     3653.24     4066.02     41.66 o 
   3   9   5     3320.92     3366.47     43.25 o 
   4   9   5     1750.99     1813.09     45.04 o 
   5   9   5      345.37      349.17     22.91 o 
   6   9   5       76.23       62.74     27.02 o 
   7   9   5        7.96        8.04     40.54 o 
   8   9   5       22.83       66.25     58.14 o 
   9   9   5       47.05      133.07     64.88 o 
   0  10   5     1831.72     1981.79     39.41 o 
   1  10   5     2380.56     2361.90     27.87 o 
   2  10   5      315.77      266.53     22.52 o 
   3  10   5      412.17      408.80     13.51 o 
   4  10   5      570.22      546.07     21.63 o 
   5  10   5      990.20      978.18     56.30 o 
   6  10   5      267.51      263.46     39.41 o 
   7  10   5      542.44      479.78     55.31 o 
   8  10   5      364.74      363.91    104.16 o 
   9  10   5       36.66       71.82     87.27 o 
   0  11   5     1349.80     1266.77     28.15 o 
   1  11   5      320.08      365.95     11.94 o 
   2  11   5      653.97      613.73     15.92 o 
   3  11   5       69.54       49.35      8.45 o 
   4  11   5      339.82      308.10     19.71 o 
   5  11   5      433.83      373.47     33.78 o 
   6  11   5      151.99      117.42     33.66 o 
   7  11   5      120.71       93.55     50.67 o 
   8  11   5      448.35      481.63    137.94 o 
   9  11   5      145.14       14.76     86.37 o 
   0  12   5     3766.29     3907.27     61.93 o 
   1  12   5     6904.70     7621.69     77.55 o 
   2  12   5      198.79      198.82      9.37 o 
   3  12   5      203.82      159.45     16.89 o 
   4  12   5      100.87       78.74     19.71 o 
   5  12   5      608.95      724.45     37.66 o 
   6  12   5     4331.27     4999.77    112.16 o 
   7  12   5       21.06      -43.01     50.67 o 
   8  12   5      727.40      762.77     90.53 o 
   9  12   5        6.01      -29.47     92.98 o 
   0  13   5     1534.22     1632.72     39.41 o 
   1  13   5     2980.07     3217.79     39.81 o 
   2  13   5      518.17      558.75     16.89 o 
   3  13   5     1033.13     1007.91     19.91 o 
   4  13   5      324.03      283.57     21.63 o 
   5  13   5       93.29       73.19     27.87 o 
   6  13   5     1524.28     1798.73     64.88 o 
   7  13   5      158.90      186.37     57.62 o 
   8  13   5      373.94      469.55     85.52 o 
   9  13   5      131.18      -54.83     85.25 o 
   0  14   5       65.51       28.15     16.89 o 
   1  14   5      987.55      960.13     19.91 o 
   2  14   5     2075.10     2308.31     36.60 o 
   3  14   5       56.96       74.27     30.97 o 
   4  14   5     1871.72     1934.43     43.79 o 
   5  14   5      102.26       81.64     31.11 o 
   6  14   5      492.67      594.31     47.77 o 
   7  14   5      233.41      245.11     56.80 o 
   8  14   5       46.24       45.98    129.49 o 
   9  14   5       54.22        8.23    102.59 o 
   0  15   5     2342.44     2449.08     56.30 o 
   1  15   5     3289.29     3595.56     45.65 o 
   2  15   5      109.20       94.05      9.37 o 
   3  15   5     3866.67     4578.11     55.31 o 
   4  15   5     6059.17     6849.35     95.30 o 
   5  15   5      223.69      236.46     31.85 o 
   6  15   5      173.61      161.84    109.79 o 
   7  15   5       19.17       44.46     76.01 o 
   8  15   5       79.91      162.41    101.34 o 
   9  15   5        5.46      317.08    154.83 o 
   0  16   5      452.97      422.26     28.15 o 
   1  16   5     1275.48     1470.22     29.66 o 
   2  16   5       16.09       20.27     16.89 o 
   3  16   5      485.64      491.61     33.78 o 
   4  16   5      606.59      532.80     29.66 o 
   5  16   5       16.04       20.53     36.60 o 
   6  16   5      108.21      115.42     43.79 o 
   7  16   5       15.45       60.93     55.31 o 
   8  16   5      129.48       65.95     68.90 o 
   9  16   5       75.19       84.00    120.36 o 
   0  17   5      762.77      681.24     33.78 o 
   1  17   5      969.21     1144.02     29.66 o 
   2  17   5      672.63      677.16     19.55 o 
   3  17   5      951.00      911.22     42.23 o 
   4  17   5       58.04       29.88     25.65 o 
   5  17   5      716.69      732.30     43.79 o 
   6  17   5      430.27      452.16     61.93 o 
   7  17   5      860.96      931.85     75.64 o 
   8  17   5      193.38       78.06     76.01 o 
   0  18   5     1663.81     1683.39     50.67 o 
   1  18   5      472.75      456.11     19.91 o 
   2  18   5      935.51      931.39     22.91 o 
   3  18   5      361.31      359.00     25.65 o 
   4  18   5     1266.62     1345.65     41.66 o 
   5  18   5      813.25      903.38     47.28 o 
   6  18   5      451.98      420.04     56.80 o 
   7  18   5        6.82       58.01     65.60 o 
   8  18   5      136.20       85.10    140.75 o 
   0  19   5     1236.42     1131.65     39.41 o 
   1  19   5     1367.00     1365.35     31.85 o 
   2  19   5     1346.15     1359.48     39.41 o 
   3  19   5     1147.87     1252.24     95.71 o 
   4  19   5     1565.01     1736.05     59.12 o 
   5  19   5     1195.28     1254.12     55.73 o 
   6  19   5     1068.07     1258.18    137.94 o 
   7  19   5      102.52      127.99     58.14 o 
   8  19   5      232.58      279.06     85.25 o 
   0  20   5        5.78      -16.89     22.52 o 
   1  20   5     1506.57     1458.47     33.66 o 
   2  20   5     1429.55     1508.37     59.12 o 
   3  20   5     1197.27     1324.28     56.30 o 
   4  20   5      665.96      642.80     53.49 o 
   5  20   5     1105.11     1111.38     49.64 o 
   6  20   5       73.92       43.49     55.20 o 
   7  20   5      629.83      678.98     87.93 o 
   8  20   5       19.68       14.20     91.31 o 
   0  21   5     1929.27     1880.45     56.30 o 
   1  21   5     1925.31     2034.84     41.66 o 
   2  21   5      386.29      335.46     42.23 o 
   3  21   5      640.79      670.70     39.22 o 
   4  21   5      741.29      659.93     39.22 o 
   5  21   5      747.43      739.52     49.94 o 
   6  21   5      234.34      196.37     65.60 o 
   7  21   5       96.41      -56.76     73.57 o 
   8  21   5      403.80      459.97     97.06 o 
   0  22   5     1628.34     1632.72     56.30 o 
   1  22   5      326.29      234.21     45.04 o 
   2  22   5      354.49      376.94     27.02 o 
   3  22   5      275.51      195.08     47.86 o 
   4  22   5       75.63       28.50     31.11 o 
   5  22   5      190.11      204.95     84.45 o 
   6  22   5       49.93       25.90     69.58 o 
   7  22   5      434.11      496.94     90.53 o 
   0  23   5     3061.03     3096.54     84.45 o 
   1  23   5      222.15      151.41     39.41 o 
   2  23   5     2874.17     3329.32     90.08 o 
   3  23   5     1192.36     1300.43     47.28 o 
   4  23   5     1532.89     1798.81     59.72 o 
   5  23   5      600.77      593.90     98.53 o 
   6  23   5      315.96      384.18     81.54 o 
   7  23   5      740.74      726.77     87.93 o 
   0  24   5      727.11      681.24     45.04 o 
   1  24   5      886.41      817.23     39.41 o 
   2  24   5      131.34      114.27     31.11 o 
   3  24   5      306.53      278.71     47.86 o 
   4  24   5      700.38      702.39     49.64 o 
   5  24   5      220.03      181.85     73.19 o 
   6  24   5       63.79       63.66    123.86 o 
   7  24   5      236.73      130.96    160.46 o 
   0  25   5        5.88      -11.26     33.78 o 
   1  25   5      885.76      830.37     41.66 o 
   2  25   5      438.35      337.44     39.22 o 
   3  25   5       75.80       97.12     42.23 o 
   4  25   5      702.13      718.28     51.30 o 
   5  25   5       67.93       87.27     51.75 o 
   6  25   5      393.97      407.73     77.55 o 
   7  25   5       95.58      172.66    105.51 o 
   0  26   5        4.30       33.78     45.04 o 
   1  26   5      668.09      672.19     43.25 o 
   2  26   5      368.59      354.25     37.66 o 
   3  26   5      296.09      299.27     50.67 o 
   4  26   5       19.16       47.98     44.63 o 
   5  26   5        3.19       85.08     53.63 o 
   6  26   5      105.74      121.05     75.64 o 
   0  27   5        9.46       45.04     45.04 o 
   1  27   5     3447.74     3822.57     85.52 o 
   2  27   5      107.68      108.58     41.66 o 
   3  27   5      425.04      476.43     46.85 o 
   4  27   5       34.60      -14.86     48.70 o 
   5  27   5       31.41       22.87     62.22 o 
   6  27   5      196.26      145.77     72.93 o 
   0  28   5        3.20      -45.04     61.93 o 
   1  28   5      242.46      247.72     43.25 o 
   2  28   5       18.93       14.08     35.83 o 
   3  28   5        6.48        9.72     39.11 o 
   4  28   5       43.06       79.31     53.49 o 
   5  28   5      272.12      277.78     63.32 o 
   6  28   5       55.24       35.29     81.54 o 
   0  29   5       14.67        0.00     73.19 o 
   1  29   5      109.19       46.11     41.66 o 
   2  29   5       82.23       50.67     40.54 o 
   3  29   5      243.99      229.33     59.32 o 
   4  29   5       26.71       -5.63     47.77 o 
   5  29   5      247.56      339.08     87.27 o 
   0  30   5      138.28      157.64     73.19 o 
   1  30   5      378.09      327.09     55.73 o 
   2  30   5      213.94      121.05     55.73 o 
   3  30   5      448.57      516.26     98.53 o 
   4  30   5       27.53       66.78     59.12 o 
   5  30   5       71.88      160.59    191.42 o 
   0  31   5        4.91       28.15     67.56 o 
   1  31   5      105.21      109.38     55.31 o 
   2  31   5       48.67       76.01     55.73 o 
   3  31   5       27.31       17.59     63.32 o 
   4  31   5        5.39       -1.45     61.61 o 
   5  31   5       31.53      173.00    109.79 o 
   0  32   5       20.10      -11.26     78.82 o 
   1  32   5       58.42        9.12     57.62 o 
   2  32   5      120.13      216.99     73.57 o 
   3  32   5       37.04       72.88     71.33 o 
   4  32   5       66.16      124.86     67.33 o 
   0  33   5       78.91      123.86     90.08 o 
   1  33   5      123.05       33.35     76.94 o 
   2  33   5      105.65       -1.55     79.32 o 
   3  33   5      332.09      283.73     80.11 o 
   0  34   5       11.77       73.19    106.97 o 
   1  34   5        0.68       43.08     91.31 o 
   2  34   5      285.26      328.34    275.87 o 
   3  34   5       16.33      -22.39     95.71 o 
   0  35   5      454.28      467.30    135.12 o 
   1  35   5      190.14      290.96     96.30 o 
   2  35   5       72.33       -8.04    103.99 o 
   1   0   6      112.92       95.71      5.63 o 
   2   0   6    24811.23    24789.23    281.50 o 
   3   0   6      146.87      135.12     16.89 o 
   4   0   6     5976.90     6637.86    101.34 o 
   5   0   6      187.78      163.27     28.15 o 
   6   0   6     2419.22     2533.53     67.56 o 
   7   0   6      168.71      123.86     45.04 o 
   8   0   6      328.13      304.02     61.93 o 
   9   0   6       68.20      -56.30     95.71 o 
  10   0   6        2.10      -50.67    219.57 o 
   0   1   6    80769.09    76259.38   1249.88 o 
   1   1   6      700.29      748.80      7.96 o 
   2   1   6      916.41      948.74     11.94 o 
   3   1   6      390.63      326.54     11.94 o 
   4   1   6      753.82      795.22     21.63 o 
   5   1   6      450.47      456.31     23.89 o 
   6   1   6      854.83      876.10     35.17 o 
   7   1   6      818.50      858.30     37.66 o 
   8   1   6      187.55      128.87     37.66 o 
   9   1   6       91.52       23.22     62.22 o 
  10   1   6       30.97     -138.51    309.65 o 
   0   2   6     5866.66     5511.84     50.67 o 
   1   2   6     1822.52     1869.34     16.89 o 
   2   2   6     8100.97     8034.44     69.58 o 
   3   2   6     3710.41     4021.95     45.65 o 
   4   2   6     1414.18     1482.40     45.04 o 
   5   2   6     3375.10     3822.82     56.80 o 
   6   2   6      194.40      202.54     61.93 o 
   7   2   6      544.30      520.56     59.12 o 
   8   2   6      206.70      240.26     87.27 o 
   9   2   6      120.11      112.28     69.58 o 
  10   2   6       23.95      -50.67    193.98 o 
   0   3   6      390.91      394.11     11.26 o 
   1   3   6    13317.23    12921.54     89.51 o 
   2   3   6      322.38      337.90      7.96 o 
   3   3   6    34097.20    37386.38    608.05 o 
   4   3   6     3710.64     4193.95     57.62 o 
   5   3   6     2103.71     2277.33     67.56 o 
   6   3   6     3866.07     4037.81     67.33 o 
   7   3   6       62.33       47.45     27.02 o 
   8   3   6       41.84       67.00     39.22 o 
   9   3   6       14.29       27.49     67.33 o 
  10   3   6      315.84      310.96    192.02 o 
   0   4   6      594.50      585.53     11.26 o 
   1   4   6     7716.96     7761.07     55.73 o 
   2   4   6     3685.08     3683.68     35.17 o 
   3   4   6     6160.23     6583.09     70.74 o 
   4   4   6     2998.94     3105.31     43.25 o 
   5   4   6     3517.45     4036.53     63.32 o 
   6   4   6     2915.37     3378.04     60.84 o 
   7   4   6      735.12      770.11     81.64 o 
   8   4   6      522.40      533.25     47.77 o 
   9   4   6      161.12       14.48     67.56 o 
   0   5   6     1491.37     1458.19     22.52 o 
   1   5   6     8721.60     8558.46     61.61 o 
   2   5   6     2241.91     2186.25     25.65 o 
   3   5   6     6035.12     6501.36     70.38 o 
   4   5   6     1139.52     1208.09     27.02 o 
   5   5   6     1074.73     1135.07     42.23 o 
   6   5   6      183.95      156.79     21.63 o 
   7   5   6      180.51      136.85     31.85 o 
   8   5   6      560.76      477.09     55.73 o 
   9   5   6      602.25      650.84    205.50 o 
   0   6   6      106.11       67.56      5.63 o 
   1   6   6      406.77      397.10      8.45 o 
   2   6   6     7334.65     7163.84     67.33 o 
   3   6   6     2684.03     2954.96     33.25 o 
   4   6   6      726.13      711.53     22.91 o 
   5   6   6       93.04       77.48     18.74 o 
   6   6   6     1127.47     1273.30     41.66 o 
   7   6   6     1119.78     1148.54     49.64 o 
   8   6   6      129.11      145.91     53.49 o 
   9   6   6       38.07      -16.89     67.68 o 
   0   7   6      958.07      754.43     16.89 o 
   1   7   6     1152.78     1261.14     15.92 o 
   2   7   6     4376.25     4509.06     44.63 o 
   3   7   6      221.47      210.31     14.08 o 
   4   7   6     1000.95      992.18     30.97 o 
   5   7   6      205.61      203.10     33.78 o 
   6   7   6      158.53      161.27     28.15 o 
   7   7   6       15.46      -11.85     37.66 o 
   8   7   6      186.79      146.38     49.64 o 
   9   7   6      231.14      156.20     77.55 o 
   0   8   6       62.47       28.15     11.26 o 
   1   8   6     1173.68     1241.44     15.92 o 
   2   8   6     3322.51     3285.45     37.66 o 
   3   8   6     2765.19     2930.54     64.75 o 
   4   8   6     4126.15     4476.87     58.14 o 
   5   8   6        9.27       29.28     19.71 o 
   6   8   6      169.14       93.25     31.11 o 
   7   8   6       17.19        6.43     64.75 o 
   8   8   6      261.45      176.71     60.84 o 
   9   8   6       28.16      -87.64     87.64 o 
   0   9   6      211.95      202.68     11.26 o 
   1   9   6     5061.13     4597.55     70.38 o 
   2   9   6      287.89      292.76      9.37 o 
   3   9   6     5213.23     5780.52     98.53 o 
   4   9   6     3881.26     4098.82     54.05 o 
   5   9   6       12.77        8.19     28.15 o 
   6   9   6       21.69        1.13     36.60 o 
   7   9   6      661.20      753.44     95.71 o 
   8   9   6      397.71      320.42     70.38 o 
   9   9   6       19.81      -68.50     71.33 o 
   0  10   6      809.77      805.10     22.52 o 
   1  10   6     1073.50     1053.10     19.91 o 
   2  10   6      760.81      772.35     28.15 o 
   3  10   6     1524.04     1523.37     25.65 o 
   4  10   6       87.87       92.36     17.59 o 
   5  10   6      286.16      254.78     25.65 o 
   6  10   6     1065.55     1169.32     53.49 o 
   7  10   6      224.52      152.01     39.81 o 
   8  10   6      141.52      160.46     75.64 o 
   9  10   6        5.34      -16.89     79.62 o 
   0  11   6     3995.22     4650.44     73.19 o 
   1  11   6     1115.53     1144.68     45.04 o 
   2  11   6      816.95      810.77     15.92 o 
   3  11   6      935.28      910.97     19.71 o 
   4  11   6      284.91      282.53     39.41 o 
   5  11   6     2195.39     2404.86     61.93 o 
   6  11   6      285.23      298.39     39.81 o 
   7  11   6      272.52      230.58     76.01 o 
   8  11   6      170.30      218.47     80.96 o 
   9  11   6        3.55       18.30     63.32 o 
   0  12   6      596.20      546.12     22.52 o 
   1  12   6     1335.28     1394.41     36.60 o 
   2  12   6      939.66     1044.39     19.91 o 
   3  12   6     2070.74     2285.79     37.66 o 
   4  12   6     9483.71    10741.87    156.31 o 
   5  12   6      534.42      483.95     45.04 o 
   6  12   6      186.59      192.91     35.83 o 
   7  12   6      113.81       80.70     52.76 o 
   8  12   6      685.30      798.74    225.20 o 
   9  12   6       10.28       15.38     81.54 o 
   0  13   6      184.62      157.64     22.52 o 
   1  13   6      514.22      473.53     16.89 o 
   2  13   6      294.99      307.07     11.94 o 
   3  13   6     1813.76     1977.40     64.75 o 
   4  13   6     2428.57     2986.55    112.60 o 
   5  13   6      648.75      570.74     37.66 o 
   6  13   6      495.17      508.61     49.64 o 
   7  13   6       37.40      -52.76     52.76 o 
   8  13   6      285.31      113.16     78.43 o 
   9  13   6        9.79       37.14    143.57 o 
   0  14   6      192.15      219.57     22.52 o 
   1  14   6      640.13      710.51     28.15 o 
   2  14   6      348.46      358.83     13.51 o 
   3  14   6      218.38      245.73     13.51 o 
   4  14   6      499.34      441.74     33.78 o 
   5  14   6       15.54       18.50     27.02 o 
   6  14   6      742.90      608.00     51.30 o 
   7  14   6      439.19      401.37     67.33 o 
   8  14   6      172.71      194.00    101.34 o 
   9  14   6      211.36      127.70    120.17 o 
   0  15   6     1234.65     1401.89     39.41 o 
   1  15   6     7843.43     8769.46     93.49 o 
   2  15   6     1294.31     1504.11     25.65 o 
   3  15   6     7550.81     8132.32     97.39 o 
   4  15   6      601.28      621.82     39.41 o 
   5  15   6       47.62       53.67     29.66 o 
   6  15   6      885.36      898.20     57.62 o 
   7  15   6      126.63      225.38     59.33 o 
   8  15   6       12.63      -39.56     71.65 o 
   9  15   6      228.34      207.61    216.76 o 
   0  16   6      319.27      242.09     22.52 o 
   1  16   6     2757.17     3400.72     51.75 o 
   2  16   6       19.03       -5.63     10.07 o 
   3  16   6     1291.50     1329.45     39.41 o 
   4  16   6      528.08      459.70     31.85 o 
   5  16   6       94.65      101.34     35.83 o 
   6  16   6      256.21      160.46     43.79 o 
   7  16   6       10.97       94.74     57.62 o 
   8  16   6      163.01      202.07     81.64 o 
   0  17   6      505.41      557.38     28.15 o 
   1  17   6      239.03      192.91     16.89 o 
   2  17   6      443.01      451.69     14.48 o 
   3  17   6      382.24      381.73     21.63 o 
   4  17   6       49.79       59.12     22.91 o 
   5  17   6     1084.75     1060.90     90.08 o 
   6  17   6      543.69      684.20     55.31 o 
   7  17   6      389.40      323.48     51.30 o 
   8  17   6       74.07       56.30    118.23 o 
   0  18   6     1271.92     1379.37     45.04 o 
   1  18   6       93.05      108.97     19.71 o 
   2  18   6     1369.86     1437.27     27.02 o 
   3  18   6      268.99      231.06     45.04 o 
   4  18   6     1639.85     1774.14     47.28 o 
   5  18   6      486.49      490.04     76.01 o 
   6  18   6       38.53      100.34     70.38 o 
   7  18   6       93.42      175.94     71.33 o 
   8  18   6      366.60      322.61     87.27 o 
   0  19   6       51.99       45.04     22.52 o 
   1  19   6      328.81      266.91     36.60 o 
   2  19   6     1382.18     1509.62     33.66 o 
   3  19   6     2237.94     2547.08     56.30 o 
   4  19   6     1254.13     1430.99     70.38 o 
   5  19   6      930.99     1094.19     53.63 o 
   6  19   6      665.41      645.30     61.61 o 
   7  19   6      431.54      496.59    106.97 o 
   8  19   6       93.37       26.77    194.24 o 
   0  20   6     1083.60     1024.67     45.04 o 
   1  20   6      458.95      456.04     23.89 o 
   2  20   6      764.35      757.04     29.66 o 
   3  20   6     1106.29     1170.07     43.25 o 
   4  20   6     1274.91     1478.13     92.90 o 
   5  20   6     1994.67     2246.40     65.60 o 
   6  20   6       48.10       72.61     55.20 o 
   7  20   6      223.62      230.83     78.82 o 
   8  20   6      218.82      289.61    106.97 o 
   0  21   6      247.93      197.05     33.78 o 
   1  21   6      478.89      464.85     25.65 o 
   2  21   6     1066.74     1141.22     35.17 o 
   3  21   6     2348.15     2682.19     60.84 o 
   4  21   6      749.23      745.75     78.82 o 
   5  21   6      283.94      244.78     47.86 o 
   6  21   6      231.25      214.91     69.58 o 
   7  21   6        4.20       23.15     90.08 o 
   8  21   6       35.94      -73.19     93.69 o 
   0  22   6     1167.34     1216.10     50.67 o 
   1  22   6     2306.16     2658.09    129.49 o 
   2  22   6     1387.10     1403.53     45.04 o 
   3  22   6     3693.23     4155.33     79.81 o 
   4  22   6       15.68       12.58     39.41 o 
   5  22   6      962.00     1165.43     57.62 o 
   6  22   6      417.44      603.65    160.46 o 
   7  22   6        4.66       39.26     72.93 o 
   0  23   6        5.11       -5.63     33.78 o 
   1  23   6     1828.70     2030.52     51.30 o 
   2  23   6     1761.67     1979.29     78.82 o 
   3  23   6     1069.40      986.15     64.75 o 
   4  23   6       50.23       48.35     33.66 o 
   5  23   6      254.13      323.95     43.79 o 
   6  23   6      202.41      196.14     84.97 o 
   7  23   6      171.58      315.28     79.62 o 
   0  24   6     3880.61     4391.46    106.97 o 
   1  24   6      568.83      489.82     35.17 o 
   2  24   6      891.48      804.51     43.79 o 
   3  24   6      410.49      329.64     50.67 o 
   4  24   6      872.07      994.28     64.75 o 
   5  24   6       26.75       53.15     49.64 o 
   6  24   6      229.83      312.74     76.94 o 
   7  24   6       43.66      -45.30     85.17 o 
   0  25   6        4.27        0.00     33.78 o 
   1  25   6      566.27      477.38     35.17 o 
   2  25   6      113.55       86.53     39.41 o 
   3  25   6      552.01      640.98     47.28 o 
   4  25   6       56.95       16.66     47.28 o 
   5  25   6        5.93       29.45     51.30 o 
   6  25   6      108.93       75.79     76.94 o 
   7  25   6       34.36       25.39     95.71 o 
   0  26   6      394.35      270.24     50.67 o 
   1  26   6       19.30       33.08     50.67 o 
   2  26   6      261.72      237.17     59.12 o 
   3  26   6      265.66      229.15     43.25 o 
   4  26   6       84.76       77.60     45.65 o 
   5  26   6       22.21      -11.26     81.64 o 
   6  26   6      383.24      304.96    123.86 o 
   0  27   6     2240.27     2364.63     95.71 o 
   1  27   6      144.60      123.86     39.81 o 
   2  27   6      166.77       53.34     56.30 o 
   3  27   6      290.58      222.14     47.28 o 
   4  27   6      185.74      238.44     51.30 o 
   5  27   6      283.46      312.23     73.19 o 
   6  27   6      129.41      137.94     87.58 o 
   0  28   6       40.73      -45.04     67.56 o 
   1  28   6      112.82       56.30     39.81 o 
   2  28   6       18.46       34.34     39.22 o 
   3  28   6      538.97      509.18     49.94 o 
   4  28   6      152.83      225.40     51.75 o 
   5  28   6       65.38      138.99     63.32 o 
   6  28   6       28.78      -32.73     84.97 o 
   0  29   6       42.21       33.78     78.82 o 
   1  29   6      431.06      424.17     49.64 o 
   2  29   6      210.25      169.39    115.42 o 
   3  29   6       64.33       36.93     48.70 o 
   4  29   6       88.02      123.49     59.32 o 
   5  29   6       48.88       56.45     73.57 o 
   0  30   6        0.08       78.82     67.56 o 
   1  30   6      394.90      382.85     55.31 o 
   2  30   6      445.39      418.01     59.12 o 
   3  30   6       62.30       24.46     52.84 o 
   4  30   6       57.49       53.49     63.70 o 
   5  30   6      297.59      354.30    101.34 o 
   0  31   6       55.08       73.19     95.71 o 
   1  31   6      130.45       96.98     60.84 o 
   2  31   6        3.19       -7.21     49.64 o 
   3  31   6       45.07       90.08     67.68 o 
   4  31   6       41.18        0.00     71.66 o 
   5  31   6       33.16       17.32    123.48 o 
   0  32   6       11.40      -56.30     78.82 o 
   1  32   6      221.33      297.48     92.90 o 
   2  32   6       56.05      -54.37     74.39 o 
   3  32   6       16.31      -28.15     67.68 o 
   4  32   6       26.41       62.62     81.54 o 
   0  33   6       89.73      213.94    106.97 o 
   1  33   6      173.89       80.02     65.60 o 
   2  33   6       55.75       78.82     71.66 o 
   3  33   6       36.96       92.54     95.30 o 
   0  34   6        0.15     -101.34    101.34 o 
   1  34   6      208.52      154.83     71.66 o 
   2  34   6       26.82       -7.74     93.33 o 
   3  34   6        8.60       99.99    157.64 o 
   0  35   6      101.07      -84.45    123.86 o 
   1  35   6      109.02      149.56     89.25 o 
   2  35   6      225.31      249.29     99.75 o 
   1   0   7      300.90      275.87      5.63 o 
   2   0   7      827.26      821.99     16.89 o 
   3   0   7       19.10       11.26     11.26 o 
   4   0   7     5627.08     6193.08    106.97 o 
   5   0   7      713.94      698.13     45.04 o 
   6   0   7     9153.94    11040.58    213.94 o 
   7   0   7      100.78       39.41     39.41 o 
   8   0   7     1097.66      940.22     84.45 o 
   9   0   7       40.26        0.00     90.08 o 
  10   0   7       33.60      -78.82    602.42 o 
   0   1   7     1216.41     1086.60     16.89 o 
   1   1   7     2354.53     2364.69     19.91 o 
   2   1   7     3124.47     2948.71     29.66 o 
   3   1   7      695.55      700.96     15.92 o 
   4   1   7      245.19      335.69     17.59 o 
   5   1   7     1943.71     2204.50     73.19 o 
   6   1   7      488.63      669.11     33.66 o 
   7   1   7     1926.17     2178.50     56.80 o 
   8   1   7      373.78      366.30     51.75 o 
   9   1   7      259.45      315.28     75.64 o 
   0   2   7      850.73      928.96     11.26 o 
   1   2   7     7274.11     7411.38     53.63 o 
   2   2   7     1345.33     1266.79     15.92 o 
   3   2   7      457.30      527.21     13.51 o 
   4   2   7      402.53      426.60     17.59 o 
   5   2   7     1873.66     2065.68     43.25 o 
   6   2   7     1583.90     1612.91     40.54 o 
   7   2   7      101.27       55.55     29.66 o 
   8   2   7      204.39      143.43     41.66 o 
   9   2   7       31.09       56.30     67.68 o 
   0   3   7     3475.66     3017.72     28.15 o 
   1   3   7    10339.92     9591.13     65.60 o 
   2   3   7      547.18      481.39     11.94 o 
   3   3   7    12858.37    13806.46    132.97 o 
   4   3   7     5497.10     5763.52     73.57 o 
   5   3   7       41.07        6.26     17.59 o 
   6   3   7      779.65      854.76     47.86 o 
   7   3   7      642.08      635.89     47.86 o 
   8   3   7       35.10       54.19     43.45 o 
   9   3   7       12.01        9.01     65.58 o 
   0   4   7     4530.42     4307.01     45.04 o 
   1   4   7    10388.28    10448.37     73.57 o 
   2   4   7     2511.92     2697.68     33.78 o 
   3   4   7      164.69      206.52     22.52 o 
   4   4   7     1237.20     1661.25     31.11 o 
   5   4   7     2833.68     3030.74     51.30 o 
   6   4   7       61.82       98.63     18.74 o 
   7   4   7      520.12      531.85     53.49 o 
   8   4   7      784.55      727.92     67.56 o 
   9   4   7       89.19      100.75     74.39 o 
   0   5   7       71.29       61.93      5.63 o 
   1   5   7     4224.52     4106.68     31.11 o 
   2   5   7     2519.05     2417.86     28.15 o 
   3   5   7      851.81      955.24     42.23 o 
   4   5   7     4363.68     4834.86     62.22 o 
   5   5   7      372.71      360.39     39.41 o 
   6   5   7     1773.90     1875.77     45.65 o 
   7   5   7     1313.34     1419.59     76.01 o 
   8   5   7      689.32      552.32     57.62 o 
   9   5   7      144.25      241.66     77.55 o 
   0   6   7     1613.57     1598.94     22.52 o 
   1   6   7     2660.26     2603.79     25.65 o 
   2   6   7     4739.64     5023.93     49.64 o 
   3   6   7      740.86      720.65     15.11 o 
   4   6   7      403.50      382.57     18.74 o 
   5   6   7      639.17      616.22     64.75 o 
   6   6   7     1449.49     1587.84     95.71 o 
   7   6   7       14.25        5.63     31.85 o 
   8   6   7      165.19      167.60     51.30 o 
   9   6   7      319.89      331.15     94.55 o 
   0   7   7      723.75      630.57     16.89 o 
   1   7   7     4949.98     5082.12     47.28 o 
   2   7   7       82.48       64.87      7.96 o 
   3   7   7      762.71      829.28     45.04 o 
   4   7   7     3610.73     3987.36     51.03 o 
   5   7   7      283.32      248.86     21.63 o 
   6   7   7     1144.29     1216.40     45.04 o 
   7   7   7      729.54      621.89     45.65 o 
   8   7   7      314.42      338.05     63.70 o 
   9   7   7      112.78      142.98    230.83 o 
   0   8   7     2895.69     3265.44     50.67 o 
   1   8   7     4336.06     4873.40     50.67 o 
   2   8   7      273.67      266.53     22.52 o 
   3   8   7     1855.54     1928.75     33.25 o 
   4   8   7     3778.45     4386.17     52.00 o 
   5   8   7      385.12      376.35     25.65 o 
   6   8   7       58.69       34.65     25.65 o 
   7   8   7       55.05       25.34     35.83 o 
   8   8   7       32.74      -46.54     58.14 o 
   9   8   7      217.70      130.65     77.55 o 
   0   9   7     7521.00     8022.86    106.97 o 
   1   9   7     3379.08     3316.11     35.17 o 
   2   9   7     1387.07     1613.79     36.60 o 
   3   9   7     1039.58     1075.34     21.63 o 
   4   9   7      485.25      416.93     23.89 o 
   5   9   7      208.14      140.28     22.91 o 
   6   9   7      494.52      550.03     37.48 o 
   7   9   7       77.89       73.19     35.83 o 
   8   9   7       37.76       63.57     60.84 o 
   9   9   7       55.18       31.65     89.51 o 
   0  10   7     8642.33    10139.77    140.75 o 
   1  10   7     2260.02     2239.28     25.65 o 
   2  10   7     1254.86     1270.21     17.59 o 
   3  10   7     1548.77     1714.07     36.60 o 
   4  10   7     1953.33     1985.57     41.66 o 
   5  10   7       77.27       73.43     47.86 o 
   6  10   7      167.34      141.96     31.11 o 
   7  10   7      425.26      440.77     90.08 o 
   8  10   7      199.37      119.68     69.58 o 
   9  10   7      343.68      190.11     85.52 o 
   0  11   7      716.20      805.10     22.52 o 
   1  11   7      244.00      287.13     11.94 o 
   2  11   7      278.67      283.76      9.37 o 
   3  11   7     1403.15     1651.41     28.15 o 
   4  11   7      309.07      315.28     17.59 o 
   5  11   7      201.62      220.14     31.11 o 
   6  11   7     4598.31     5759.57    127.39 o 
   7  11   7       20.58       13.71     45.65 o 
   8  11   7       29.52       81.17     70.38 o 
   9  11   7        0.34      -45.84     81.07 o 
   0  12   7      183.77      152.01     16.89 o 
   1  12   7     1149.71     1216.51     23.89 o 
   2  12   7     4331.09     4619.52     51.75 o 
   3  12   7     2380.04     2714.82     39.22 o 
   4  12   7     6286.74     7418.26    233.65 o 
   5  12   7      549.65      629.85     67.56 o 
   6  12   7     1941.88     2178.95     73.57 o 
   7  12   7       56.58       52.28     54.05 o 
   8  12   7      207.02      152.82     70.38 o 
   9  12   7       58.23        1.01    132.31 o 
   0  13   7       64.95       73.19     16.89 o 
   1  13   7       31.78       19.71     19.71 o 
   2  13   7     1327.20     1584.06     56.30 o 
   3  13   7      715.10      729.11     23.89 o 
   4  13   7      350.69      313.72     23.87 o 
   5  13   7      261.97      235.98     31.11 o 
   6  13   7     1724.74     1814.16     70.38 o 
   7  13   7      138.05      135.12     64.88 o 
   8  13   7      374.71      459.20     77.55 o 
   9  13   7       50.16      -28.76     90.53 o 
   0  14   7      165.21      140.75     16.89 o 
   1  14   7     1675.33     1867.60     47.86 o 
   2  14   7     1457.18     1599.82     25.65 o 
   3  14   7      863.27      830.67     23.89 o 
   4  14   7      608.16      677.05     53.49 o 
   5  14   7      234.20      199.19     29.66 o 
   6  14   7     1388.41     1569.48     65.60 o 
   7  14   7       66.67       52.81     57.62 o 
   8  14   7      141.15      142.43     73.57 o 
   9  14   7       49.62      -91.03    165.36 o 
   0  15   7        3.01       -5.63     22.52 o 
   1  15   7     8487.70     9323.86    101.46 o 
   2  15   7     2623.26     2896.68     39.81 o 
   3  15   7     1750.11     2006.00     35.17 o 
   4  15   7      464.25      448.53     29.66 o 
   5  15   7      255.95      270.54     76.01 o 
   6  15   7      532.15      427.27     49.64 o 
   7  15   7       59.17      -15.16    157.64 o 
   8  15   7       39.29       40.92     78.10 o 
   9  15   7        8.52      140.75    115.87 o 
   0  16   7      859.32      928.96     39.41 o 
   1  16   7     2148.01     2323.64     53.49 o 
   2  16   7      664.70      652.18     30.97 o 
   3  16   7      744.65      787.39     25.65 o 
   4  16   7      133.23       98.53     28.15 o 
   5  16   7      146.81      131.99     35.17 o 
   6  16   7      256.00      208.04     51.75 o 
   7  16   7      215.08      257.24     60.84 o 
   8  16   7       53.90        2.25     69.58 o 
   0  17   7      445.25      427.89     33.78 o 
   1  17   7      367.97      295.61     19.91 o 
   2  17   7     1746.09     1846.84     31.11 o 
   3  17   7     1146.23     1244.86     36.60 o 
   4  17   7      240.36      218.42     25.65 o 
   5  17   7      842.72      896.48     51.30 o 
   6  17   7      316.22      287.21     59.12 o 
   7  17   7       78.79      123.14     64.75 o 
   8  17   7       24.20      -16.75     81.54 o 
   0  18   7     1226.99     1311.81     45.04 o 
   1  18   7      528.03      466.35     21.63 o 
   2  18   7     1607.96     1626.25     31.11 o 
   3  18   7       61.72       22.01     36.60 o 
   4  18   7     1044.01     1112.52     39.81 o 
   5  18   7      407.47      485.82     43.79 o 
   6  18   7       22.77      -47.86     47.86 o 
   7  18   7      286.54      293.13     65.60 o 
   8  18   7       55.35       60.05     83.92 o 
   0  19   7     1927.99     1835.40     50.67 o 
   1  19   7     1894.76     2035.74     39.81 o 
   2  19   7     3180.52     3164.59     47.77 o 
   3  19   7     1907.61     2007.79     48.70 o 
   4  19   7      355.84      296.25     50.67 o 
   5  19   7      341.98      460.42     78.82 o 
   6  19   7      176.72      103.07     51.30 o 
   7  19   7      360.80      291.16     83.32 o 
   8  19   7       15.14       -2.82     83.60 o 
   0  20   7        9.06      -16.89     28.15 o 
   1  20   7     4502.74     4975.02     67.68 o 
   2  20   7       50.22       94.85     28.15 o 
   3  20   7     3114.77     3512.01    126.68 o 
   4  20   7      407.13      405.37     33.66 o 
   5  20   7      296.48      301.60     43.25 o 
   6  20   7      545.27      616.25     63.32 o 
   7  20   7       76.60       -1.66     66.28 o 
   8  20   7        4.76       98.24    121.05 o 
   0  21   7     1010.49     1120.39     45.04 o 
   1  21   7     4083.98     4563.94     67.68 o 
   2  21   7      331.08      290.69     27.02 o 
   3  21   7     1399.32     1481.30     70.38 o 
   4  21   7      776.08      732.49     43.25 o 
   5  21   7      861.60      872.87     81.64 o 
   6  21   7       38.25       -7.43     48.70 o 
   7  21   7      228.85       96.56     78.43 o 
   8  21   7       85.30      193.44     96.30 o 
   0  22   7       17.41       33.78     33.78 o 
   1  22   7     1059.12     1106.49     35.83 o 
   2  22   7     3696.68     4149.85     72.85 o 
   3  22   7     1368.15     1356.61     59.12 o 
   4  22   7     1275.16     1483.05     90.08 o 
   5  22   7     1831.01     2258.52     87.27 o 
   6  22   7       24.14       14.08     59.72 o 
   7  22   7      210.50      224.50    104.16 o 
   0  23   7     1304.50     1351.22     50.67 o 
   1  23   7     2809.91     3241.07     73.19 o 
   2  23   7      804.30      863.75     73.19 o 
   3  23   7     1218.62     1444.91     64.75 o 
   4  23   7      255.47      229.69     45.04 o 
   5  23   7      500.11      549.67     53.63 o 
   6  23   7       44.98       98.53     83.60 o 
   7  23   7       51.28      198.15     87.48 o 
   0  24   7      632.18      585.53     45.04 o 
   1  24   7       24.68        9.65     27.02 o 
   2  24   7     3520.56     4022.82     85.52 o 
   3  24   7       30.24       -3.52     31.11 o 
   4  24   7     2038.93     2423.73    123.86 o 
   5  24   7      625.84      616.05    115.42 o 
   6  24   7      126.10      216.76     76.97 o 
   7  24   7      124.09      132.98     83.32 o 
   0  25   7      460.93      461.67     45.04 o 
   1  25   7      126.11      149.97     50.67 o 
   2  25   7      217.61      152.01     35.83 o 
   3  25   7       77.34      101.34     35.83 o 
   4  25   7      102.38       61.93     67.56 o 
   5  25   7      380.16      436.13     61.61 o 
   6  25   7      392.20      349.65    106.97 o 
   7  25   7      183.76      106.36    104.16 o 
   0  26   7       40.76       61.93     45.04 o 
   1  26   7      489.38      540.42     50.67 o 
   2  26   7       11.40      -25.34     35.83 o 
   3  26   7      375.40      372.20     41.66 o 
   4  26   7      289.07      314.90     45.65 o 
   5  26   7      172.96      214.31     61.61 o 
   6  26   7      327.25      217.84    102.59 o 
   0  27   7        0.77       39.41     50.67 o 
   1  27   7      503.27      560.23     45.65 o 
   2  27   7      361.05      306.00     43.25 o 
   3  27   7      263.77      206.72     53.49 o 
   4  27   7      175.12      135.12     47.77 o 
   5  27   7      223.84      149.60     67.56 o 
   6  27   7        4.13        7.81     85.17 o 
   0  28   7       16.55       28.15     61.93 o 
   1  28   7      155.55      146.65     41.66 o 
   2  28   7       19.96      -25.74     40.54 o 
   3  28   7      134.35       77.65     47.28 o 
   4  28   7       77.79       65.87     58.14 o 
   5  28   7      306.45      296.95    140.75 o 
   6  28   7       11.15       83.83    105.51 o 
   0  29   7      290.77      140.75     73.19 o 
   1  29   7       66.51       40.76     49.64 o 
   2  29   7      150.15      153.25     45.04 o 
   3  29   7      277.34      175.94     70.38 o 
   4  29   7      114.24      184.34     60.84 o 
   5  29   7      104.47       51.28     73.57 o 
   0  30   7      142.33      230.83     84.45 o 
   1  30   7       60.91       93.77     57.62 o 
   2  30   7       44.40       71.66     43.25 o 
   3  30   7      391.96      399.74     63.32 o 
   4  30   7       17.30      -63.92     64.57 o 
   5  30   7      104.27       85.41     79.81 o 
   0  31   7       47.24       95.71     90.08 o 
   1  31   7       64.01       28.15     51.75 o 
   2  31   7       43.95       88.45     60.84 o 
   3  31   7       40.16       72.28     61.61 o 
   4  31   7       84.36       64.58     67.33 o 
   0  32   7      117.89      140.75     78.82 o 
   1  32   7       98.85       59.12     81.64 o 
   2  32   7        5.63       76.10     61.61 o 
   3  32   7      133.59       45.04    118.23 o 
   4  32   7      125.73      236.34     86.37 o 
   0  33   7        2.66       50.67     84.45 o 
   1  33   7        0.98      -31.04     71.65 o 
   2  33   7       34.32      -72.42     72.42 o 
   3  33   7      174.79       69.86     87.31 o 
   0  34   7      397.19      456.04    101.34 o 
   1  34   7       35.88      -75.58     76.97 o 
   2  34   7       99.08      120.83    225.20 o 
   0  35   7      133.27      230.83    146.38 o 
   1  35   7       20.44       13.46     87.48 o 
   0   0   8      924.75      838.88     16.89 o 
   1   0   8      523.55      512.34     11.26 o 
   2   0   8     3373.94     3175.36     45.04 o 
   3   0   8        4.51       16.89     11.26 o 
   4   0   8    13805.48    16265.29    258.98 o 
   5   0   8        5.00      -22.52     28.15 o 
   6   0   8     2443.53     2708.07     90.08 o 
   7   0   8      165.58       90.08     39.41 o 
   8   0   8       18.57        5.63     50.67 o 
   9   0   8       74.29      106.97    101.34 o 
   0   1   8      490.91      456.04     11.26 o 
   1   1   8     5191.22     5055.83     39.81 o 
   2   1   8     1021.01      849.77     13.51 o 
   3   1   8      342.38      306.87     11.94 o 
   4   1   8     2684.11     3279.64     47.77 o 
   5   1   8     2092.59     2342.23     51.75 o 
   6   1   8      592.09      489.49     50.67 o 
   7   1   8      442.83      352.98     35.83 o 
   8   1   8      130.82      135.12     43.79 o 
   9   1   8       31.55       -0.66    132.31 o 
   0   2   8      688.05      630.57     11.26 o 
   1   2   8     8116.85     7864.42     55.31 o 
   2   2   8      577.99      519.47     11.26 o 
   3   2   8      885.50      824.82     15.92 o 
   4   2   8      585.71      518.03     19.91 o 
   5   2   8      592.46      558.53     42.23 o 
   6   2   8      554.35      458.87     27.87 o 
   7   2   8      351.44      321.07     61.93 o 
   8   2   8      786.35      750.09     87.27 o 
   9   2   8      263.86      317.10    137.94 o 
   0   3   8      869.08      765.69     11.26 o 
   1   3   8    21362.06    20964.17    151.28 o 
   2   3   8     1286.19     1171.16     15.92 o 
   3   3   8     3043.05     2933.27     35.83 o 
   4   3   8     7352.42     8038.79     91.31 o 
   5   3   8       74.04       44.42     19.71 o 
   6   3   8      313.85      252.95     27.02 o 
   7   3   8      117.79       90.08     39.41 o 
   8   3   8        1.74        4.16     45.65 o 
   9   3   8      288.00      301.31    118.23 o 
   0   4   8      435.22      388.48     11.26 o 
   1   4   8    16007.12    16232.02    121.37 o 
   2   4   8     5014.29     5385.20     51.75 o 
   3   4   8       52.55       48.94      9.37 o 
   4   4   8      385.12      373.34     18.74 o 
   5   4   8      295.42      259.32     22.52 o 
   6   4   8       42.08       29.17     21.63 o 
   7   4   8      766.84      819.64     76.01 o 
   8   4   8      424.97      396.66     53.63 o 
   9   4   8     1361.74     1499.60    102.77 o 
   0   5   8    22606.70    23832.11    236.46 o 
   1   5   8     9083.84     9481.26     75.64 o 
   2   5   8     4216.42     4536.89     45.65 o 
   3   5   8       15.48       18.77     11.26 o 
   4   5   8     2599.44     2859.44     44.63 o 
   5   5   8      868.86      791.49     53.49 o 
   6   5   8     1060.99     1085.03     39.81 o 
   7   5   8      198.24      123.86     35.83 o 
   8   5   8      136.43      142.63     41.66 o 
   9   5   8        9.53       -8.13    104.16 o 
   0   6   8    21101.87    21264.80    230.83 o 
   1   6   8     3692.92     3539.01     42.23 o 
   2   6   8       77.07       73.19      5.04 o 
   3   6   8     1821.72     2082.56     33.78 o 
   4   6   8      167.14      156.84     14.48 o 
   5   6   8      168.37      142.81     18.74 o 
   6   6   8      396.92      351.40     42.23 o 
   7   6   8      221.18       95.71     35.83 o 
   8   6   8      969.21     1048.63     65.60 o 
   9   6   8      118.22      -47.72     83.32 o 
   0   7   8     5839.33     5922.84     78.82 o 
   1   7   8      667.91      698.17     11.94 o 
   2   7   8       89.60       97.08     19.71 o 
   3   7   8     1744.53     1819.57     29.66 o 
   4   7   8     1287.87     1395.63     28.11 o 
   5   7   8       17.96       18.94     39.41 o 
   6   7   8     1349.80     1412.80     64.75 o 
   7   7   8      278.74      321.03     47.28 o 
   8   7   8      829.27      978.86     69.58 o 
   9   7   8       20.34       10.52     74.39 o 
   0   8   8     1034.49     1002.15     22.52 o 
   1   8   8      368.71      339.42     11.26 o 
   2   8   8     1886.24     2032.85     28.15 o 
   3   8   8      556.29      541.57     17.59 o 
   4   8   8      803.45      935.91     27.02 o 
   5   8   8      341.44      336.29     50.67 o 
   6   8   8      711.43      558.74     40.54 o 
   7   8   8      596.27      575.42     55.31 o 
   8   8   8       36.32       51.12     48.70 o 
   9   8   8      274.64      232.58     79.15 o 
   0   9   8        6.55        0.00     11.26 o 
   1   9   8     2910.26     3153.83     35.17 o 
   2   9   8      173.15      156.11     14.08 o 
   3   9   8     1456.74     1635.20     23.87 o 
   4   9   8       54.35       67.37     17.59 o 
   5   9   8       49.79       45.04     19.91 o 
   6   9   8       41.13       46.37     32.29 o 
   7   9   8      482.48      476.03     52.76 o 
   8   9   8       97.31       40.01     55.31 o 
   9   9   8      100.53       62.19     85.52 o 
   0  10   8      925.76     1007.78     28.15 o 
   1  10   8       24.96       29.02     11.26 o 
   2  10   8       91.88       79.42      5.34 o 
   3  10   8      200.45      177.04     10.07 o 
   4  10   8      272.87      136.25     17.59 o 
   5  10   8      447.38      477.33     42.23 o 
   6  10   8     1016.22     1156.21     90.08 o 
   7  10   8       14.28       16.89     40.54 o 
   8  10   8      296.21      410.84     90.08 o 
   9  10   8       33.67       31.53     92.90 o 
   0  11   8      792.03      692.50     28.15 o 
   1  11   8     1845.72     2111.28     29.66 o 
   2  11   8     1936.19     2075.58     31.11 o 
   3  11   8      590.58      710.64     19.71 o 
   4  11   8     2347.96     2393.79     40.54 o 
   5  11   8      400.18      499.42     35.17 o 
   6  11   8      315.80      222.42     39.81 o 
   7  11   8      202.19      149.07     45.65 o 
   8  11   8     1070.50     1255.51     97.48 o 
   9  11   8       56.31       62.05     96.02 o 
   0  12   8     1616.77     1643.98     45.04 o 
   1  12   8      987.63     1010.79     19.91 o 
   2  12   8     6078.51     6077.91     65.60 o 
   3  12   8     2125.94     2408.30     31.11 o 
   4  12   8     1309.29     1405.72     47.86 o 
   5  12   8      946.89     1029.22     43.79 o 
   6  12   8       66.48       47.86     35.83 o 
   7  12   8       79.71       31.09     45.65 o 
   8  12   8      735.73      823.82     91.98 o 
   9  12   8       17.06      -52.45    104.87 o 
   0  13   8        0.17       22.52     16.89 o 
   1  13   8      549.47      588.68     19.91 o 
   2  13   8     2788.48     3049.25     39.22 o 
   3  13   8       68.13       56.30     13.51 o 
   4  13   8      799.01      839.75     31.11 o 
   5  13   8      574.80      576.45     43.25 o 
   6  13   8      448.60      460.40     49.64 o 
   7  13   8      269.30      274.96     52.00 o 
   8  13   8       72.79      -10.54    115.42 o 
   9  13   8       26.24      -55.34     93.49 o 
   0  14   8     4641.18     5348.57    101.34 o 
   1  14   8      464.55      431.16     15.92 o 
   2  14   8      455.95      501.65     16.89 o 
   3  14   8     1035.91     1036.05     23.87 o 
   4  14   8      386.35      372.67     42.23 o 
   5  14   8     1060.45     1034.90     87.27 o 
   6  14   8      535.29      512.96     56.30 o 
   7  14   8       81.89       67.56     51.75 o 
   8  14   8       47.02      -42.63     67.56 o 
   9  14   8      275.52      366.27    106.61 o 
   0  15   8      477.73      551.75     28.15 o 
   1  15   8      766.50      805.62     21.63 o 
   2  15   8       37.52       42.97     14.08 o 
   3  15   8      659.47      642.27     23.89 o 
   4  15   8       31.63       33.78     28.15 o 
   5  15   8       51.97       61.93     27.87 o 
   6  15   8       43.58      -16.89     73.19 o 
   7  15   8        8.05       42.23     59.72 o 
   8  15   8       50.08      101.34     75.64 o 
   9  15   8      127.06      184.88    122.64 o 
   0  16   8      191.02      152.01     22.52 o 
   1  16   8      520.83      587.89     33.78 o 
   2  16   8      601.38      567.47     21.63 o 
   3  16   8     1039.45     1074.18     35.17 o 
   4  16   8      212.81      215.77     39.41 o 
   5  16   8      287.65      267.24     73.19 o 
   6  16   8      326.36      358.95    135.12 o 
   7  16   8       42.15       24.28     62.22 o 
   8  16   8       43.29      -16.72     63.46 o 
   0  17   8      616.68      641.83     33.78 o 
   1  17   8       10.89       28.15     13.51 o 
   2  17   8      615.89      549.45     21.63 o 
   3  17   8     1640.63     1688.30     37.48 o 
   4  17   8      116.13       50.24     25.65 o 
   5  17   8      390.26      385.68     39.81 o 
   6  17   8      132.40       71.23     45.65 o 
   7  17   8      460.71      562.91     65.60 o 
   8  17   8      161.33      182.92    105.44 o 
   0  18   8       40.45       11.26     22.52 o 
   1  18   8      353.11      360.12     22.52 o 
   2  18   8      406.26      380.05     23.89 o 
   3  18   8      311.76      309.08     25.65 o 
   4  18   8      420.64      444.78     35.83 o 
   5  18   8      107.11       29.14     33.66 o 
   6  18   8       82.58       84.45     51.75 o 
   7  18   8       24.33      -61.61     61.61 o 
   8  18   8      115.57      236.46    101.34 o 
   0  19   8       74.67       61.93     22.52 o 
   1  19   8      711.85      712.22     27.87 o 
   2  19   8     1472.36     1514.00     37.66 o 
   3  19   8     3814.83     4356.64     74.39 o 
   4  19   8      691.72      627.77     35.83 o 
   5  19   8      842.18      840.04     98.53 o 
   6  19   8       55.69       31.90     53.63 o 
   7  19   8      110.68       75.82     61.93 o 
   8  19   8       62.24       19.30     76.72 o 
   0  20   8        4.92       39.41     28.15 o 
   1  20   8     4427.45     5253.01     71.66 o 
   2  20   8      286.61      221.48     53.49 o 
   3  20   8     1231.88     1237.64     40.54 o 
   4  20   8       94.34      101.67     33.66 o 
   5  20   8     1391.91     1473.72     65.60 o 
   6  20   8      558.97      506.08     90.08 o 
   7  20   8      542.37      635.23     96.99 o 
   8  20   8       81.70      134.54     95.30 o 
   0  21   8      281.43      309.65     39.41 o 
   1  21   8      110.58       86.29     25.34 o 
   2  21   8      454.77      384.72     29.66 o 
   3  21   8     1003.50      955.73     61.93 o 
   4  21   8      144.43       92.90     27.87 o 
   5  21   8       14.04       -4.79     39.22 o 
   6  21   8       36.38       17.67     56.80 o 
   7  21   8       65.77      100.40     73.19 o 
   8  21   8      125.89      211.96    154.83 o 
   0  22   8     2333.17     2826.30     73.19 o 
   1  22   8      296.91      307.07     27.87 o 
   2  22   8      735.92      752.85     33.25 o 
   3  22   8      119.92       84.78     33.66 o 
   4  22   8      619.59      559.21     41.66 o 
   5  22   8     1250.31     1362.79     67.33 o 
   6  22   8      659.64      681.05     76.94 o 
   7  22   8      524.52      423.80     85.52 o 
   0  23   8    10273.68    12746.49    225.20 o 
   1  23   8     1241.76     1336.45     43.25 o 
   2  23   8     4807.34     5248.62     93.33 o 
   3  23   8      199.54      160.46     35.83 o 
   4  23   8      153.95      109.79     36.60 o 
   5  23   8       95.97      147.63     64.75 o 
   6  23   8      247.05      292.68     69.58 o 
   7  23   8       96.27      159.52     75.73 o 
   0  24   8     1156.97     1069.71     56.30 o 
   1  24   8        7.76        0.80     27.02 o 
   2  24   8     1833.19     1941.27     55.31 o 
   3  24   8      391.99      343.32     40.54 o 
   4  24   8      494.29      438.04    101.34 o 
   5  24   8      445.61      504.80     95.71 o 
   6  24   8      141.91      123.00     76.94 o 
   7  24   8       66.58      145.36     86.50 o 
   0  25   8       86.64       61.93     39.41 o 
   1  25   8      152.53      138.97     31.11 o 
   2  25   8      631.76      583.54     59.12 o 
   3  25   8     1045.17     1275.29     52.76 o 
   4  25   8       21.54      -38.61     41.66 o 
   5  25   8      162.22       58.82     57.62 o 
   6  25   8       26.77      -61.93     86.50 o 
   7  25   8       47.40      -74.20     95.76 o 
   0  26   8     1401.18     1401.89     78.82 o 
   1  26   8      361.95      317.90     39.22 o 
   2  26   8      380.55      291.87     61.93 o 
   3  26   8      463.21      507.75     59.12 o 
   4  26   8      214.57      249.77     43.79 o 
   5  26   8      175.21      141.84     76.01 o 
   6  26   8      311.29      257.78     82.47 o 
   0  27   8       16.69       11.26     56.30 o 
   1  27   8      118.16       50.67     41.66 o 
   2  27   8      218.70      155.89     64.75 o 
   3  27   8      802.24      857.97     90.08 o 
   4  27   8      466.57      352.01     64.75 o 
   5  27   8       42.47      110.08     74.39 o 
   6  27   8      184.28       84.84     87.31 o 
   0  28   8        4.04        0.00     78.82 o 
   1  28   8      183.45      135.37     45.65 o 
   2  28   8       77.97       18.50     40.54 o 
   3  28   8      329.45      299.67     48.70 o 
   4  28   8        7.02       -5.43     92.90 o 
   5  28   8      360.66      301.47     72.93 o 
   6  28   8      105.35       84.57     93.49 o 
   0  29   8       51.85       50.67     73.19 o 
   1  29   8      454.75      455.39     54.05 o 
   2  29   8      243.61      334.74    121.05 o 
   3  29   8       88.49       83.20    118.23 o 
   4  29   8       45.74      126.92     69.58 o 
   5  29   8       28.45       32.91     76.94 o 
   0  30   8        1.74      -16.89     73.19 o 
   1  30   8      675.92      727.44    104.16 o 
   2  30   8      285.28      229.72     47.77 o 
   3  30   8       97.45       61.48     49.64 o 
   4  30   8       36.34       47.33     81.64 o 
   5  30   8       54.76       91.21    101.34 o 
   0  31   8        0.25      -78.82     78.82 o 
   1  31   8      234.83      146.01     59.32 o 
   2  31   8       17.08       25.34     53.49 o 
   3  31   8       23.00       -4.66     57.62 o 
   4  31   8       22.36      -76.39    118.23 o 
   0  32   8       78.61      123.86     95.71 o 
   1  32   8      169.49       68.41     65.60 o 
   2  32   8        7.44       60.66     61.61 o 
   3  32   8        7.36       11.26     82.47 o 
   4  32   8       60.31       32.60    106.97 o 
   0  33   8        2.89      112.60     95.71 o 
   1  33   8       11.95       40.21     67.56 o 
   2  33   8       97.14      120.90     75.33 o 
   3  33   8        7.84       43.80     81.54 o 
   0  34   8      748.23      726.28    106.97 o 
   1  34   8       47.88       52.28     69.58 o 
   2  34   8       91.45       42.91     78.82 o 
   0  35   8      157.30      112.60    101.34 o 
   1  35   8       42.27       18.13     81.54 o 
   1   0   9       91.17       78.82      5.63 o 
   2   0   9       32.84       39.41      5.63 o 
   3   0   9        0.77        0.00     11.26 o 
   4   0   9     2451.58     2651.77     61.93 o 
   5   0   9      113.35       84.45     28.15 o 
   6   0   9       19.42       16.89     33.78 o 
   7   0   9       17.16       50.67     50.67 o 
   8   0   9      255.47      281.50     73.19 o 
   9   0   9        7.28      -39.41    101.34 o 
   0   1   9     6111.77     5900.32     61.93 o 
   1   1   9     1671.75     1548.29     15.92 o 
   2   1   9       17.64        7.51      5.63 o 
   3   1   9     1922.77     1833.02     25.65 o 
   4   1   9      704.08      667.03     25.34 o 
   5   1   9     1098.01     1218.17     41.66 o 
   6   1   9     1373.28     1432.99     47.77 o 
   7   1   9       18.89       32.46     33.66 o 
   8   1   9       55.44       66.89     49.64 o 
   9   1   9      152.42      146.86     69.58 o 
   0   2   9    39162.70    38993.91    382.85 o 
   1   2   9     1260.39     1247.07     15.92 o 
   2   2   9      135.21      110.76      8.45 o 
   3   2   9     1090.06     1016.42     19.91 o 
   4   2   9     3488.25     3644.87     53.63 o 
   5   2   9      180.26      166.56     25.65 o 
   6   2   9      145.51      141.08     33.78 o 
   7   2   9      773.19      751.53     78.82 o 
   8   2   9      264.20      270.29     76.01 o 
   9   2   9      182.32      217.48     73.19 o 
   0   3   9    31634.99    31742.37    315.28 o 
   1   3   9     2099.99     2052.35     19.91 o 
   2   3   9        6.88        3.75      5.04 o 
   3   3   9     1831.08     1781.49     25.65 o 
   4   3   9       12.01        9.65     13.51 o 
   5   3   9      359.20      350.01     25.65 o 
   6   3   9      467.27      468.38     31.85 o 
   7   3   9       26.11      -11.26     33.66 o 
   8   3   9      742.08      768.66    247.72 o 
   9   3   9      129.03       -0.76     72.93 o 
   0   4   9    40396.27    40581.59    427.89 o 
   1   4   9     4364.23     4415.82     39.41 o 
   2   4   9     5309.71     5486.75     55.73 o 
   3   4   9      487.91      481.52     15.92 o 
   4   4   9     3042.40     3398.65    118.23 o 
   5   4   9       76.09       70.38     19.91 o 
   6   4   9       54.51       37.68     25.65 o 
   7   4   9      553.02      511.79     53.49 o 
   8   4   9      175.30      191.62     78.82 o 
   9   4   9      232.37       11.26     76.94 o 
   0   5   9     4675.97     4537.84     50.67 o 
   1   5   9     4119.45     4059.29     35.83 o 
   2   5   9     6906.79     7532.12     69.58 o 
   3   5   9     6469.72     7315.41    106.97 o 
   4   5   9     1399.99     1420.96     28.11 o 
   5   5   9      162.47      104.34     36.60 o 
   6   5   9     1027.83      968.37     41.66 o 
   7   5   9       98.06      103.39     43.25 o 
   8   5   9       87.24       91.21     59.32 o 
   9   5   9       65.74       24.13     81.07 o 
   0   6   9     1126.68     1075.34     22.52 o 
   1   6   9      494.89      519.47     11.26 o 
   2   6   9      170.66      136.06     11.26 o 
   3   6   9      673.16      666.40     14.48 o 
   4   6   9     1055.75     1104.46     24.61 o 
   5   6   9       73.99       76.53     17.59 o 
   6   6   9     1275.34     1306.68     45.65 o 
   7   6   9      269.77      204.16     40.54 o 
   8   6   9      512.30      477.35     60.84 o 
   9   6   9      127.57      110.23     74.39 o 
   0   7   9     2097.35     2111.28     33.78 o 
   1   7   9     3996.89     3821.12     37.66 o 
   2   7   9      335.18      370.51     25.34 o 
   3   7   9     2391.34     2494.12     35.17 o 
   4   7   9      421.22      433.52     15.52 o 
   5   7   9       39.59       39.41     19.91 o 
   6   7   9      833.81      818.39     92.90 o 
   7   7   9      115.08       67.56     43.25 o 
   8   7   9       44.50      -38.98     51.30 o 
   9   7   9      657.77     1001.07    258.98 o 
   0   8   9      231.49      174.53     16.89 o 
   1   8   9     8267.49     8685.75     80.96 o 
   2   8   9     3716.27     3893.03     45.65 o 
   3   8   9     1307.87     1366.48     25.65 o 
   4   8   9      487.79      535.05     22.91 o 
   5   8   9       35.69       65.00     21.63 o 
   6   8   9      623.28      596.48     67.56 o 
   7   8   9      240.84      189.22     43.79 o 
   8   8   9       90.55       84.45     59.72 o 
   9   8   9      110.00      139.53     90.53 o 
   0   9   9      924.14     1199.21     28.15 o 
   1   9   9      978.03     1055.97     47.86 o 
   2   9   9      224.40      217.58     13.51 o 
   3   9   9      232.56      258.78     25.34 o 
   4   9   9     1558.92     1792.92     41.66 o 
   5   9   9      455.23      446.74     29.66 o 
   6   9   9      407.60      368.08     37.66 o 
   7   9   9      634.26      556.05     57.62 o 
   8   9   9       39.89      -64.75     64.75 o 
   9   9   9      166.14      155.29     87.27 o 
   0  10   9        1.10        0.00     11.26 o 
   1  10   9      311.08      300.63     22.52 o 
   2  10   9     1523.05     1662.82     22.91 o 
   3  10   9      323.57      308.93     25.34 o 
   4  10   9     2592.05     2778.94     53.49 o 
   5  10   9      663.62      715.32     36.43 o 
   6  10   9     2092.21     2406.07     70.34 o 
   7  10   9       47.80       68.10     47.86 o 
   8  10   9        8.56        1.07     72.93 o 
   9  10   9      161.07       22.75    135.12 o 
   0  11   9      631.25      669.98     28.15 o 
   1  11   9     8539.80     9539.19    216.76 o 
   2  11   9     1524.67     1634.17     53.49 o 
   3  11   9     2530.35     2672.11     37.66 o 
   4  11   9      488.79      444.93     21.63 o 
   5  11   9      794.66      792.68     37.48 o 
   6  11   9     2566.64     2923.99     82.47 o 
   7  11   9      772.14      827.47     59.32 o 
   8  11   9      125.27       72.34     63.46 o 
   9  11   9      193.68      268.89     99.29 o 
   0  12   9      992.93     1019.04     33.78 o 
   1  12   9     4073.10     4567.62    104.16 o 
   2  12   9     3616.08     3776.38     47.28 o 
   3  12   9      752.20      802.30     23.89 o 
   4  12   9      416.94      391.47     23.89 o 
   5  12   9      263.69      207.83     31.11 o 
   6  12   9     1013.18     1053.60     59.32 o 
   7  12   9       26.47        0.00     45.65 o 
   8  12   9       94.70      125.19     66.28 o 
   9  12   9       34.84        0.00     99.53 o 
   0  13   9      334.15      354.69     22.52 o 
   1  13   9     1714.28     1837.78     33.78 o 
   2  13   9      719.45      717.05     19.71 o 
   3  13   9     1183.13     1248.48     29.66 o 
   4  13   9      822.88      909.73     35.17 o 
   5  13   9       44.66       55.95     31.11 o 
   6  13   9      295.56      267.46     43.79 o 
   7  13   9      142.21       98.53     81.64 o 
   8  13   9      608.24      619.56     72.93 o 
   9  13   9      151.93      161.46    113.40 o 
   0  14   9    11170.15    12566.33    219.57 o 
   1  14   9     1051.75     1070.60     25.65 o 
   2  14   9     1693.04     1793.63     29.66 o 
   3  14   9     1997.99     2105.89     39.81 o 
   4  14   9      204.59      202.08     23.87 o 
   5  14   9      551.06      444.55     84.45 o 
   6  14   9      455.42      411.30     55.73 o 
   7  14   9      439.24      504.42     95.71 o 
   8  14   9      171.28      223.42     79.81 o 
   9  14   9       15.72      -73.19    131.17 o 
   0  15   9       14.42        0.00     16.89 o 
   1  15   9      657.79      649.30     42.23 o 
   2  15   9     1579.58     1596.97     36.60 o 
   3  15   9      499.53      441.63     25.65 o 
   4  15   9       29.34       39.41     23.89 o 
   5  15   9      182.52      162.88     53.49 o 
   6  15   9      105.27      109.17     45.65 o 
   7  15   9      142.53      143.48     60.84 o 
   8  15   9       44.38      -40.82     73.19 o 
   0  16   9       39.89       28.15     22.52 o 
   1  16   9      162.79      133.56     17.59 o 
   2  16   9      328.13      304.92     17.59 o 
   3  16   9     2678.46     2971.96     55.31 o 
   4  16   9       25.62       -1.54     21.63 o 
   5  16   9       98.92       71.12     37.66 o 
   6  16   9      215.56      152.27     41.66 o 
   7  16   9        1.75      -51.30     51.30 o 
   8  16   9       61.45      -46.73     76.97 o 
   0  17   9     1625.15     1610.20     50.67 o 
   1  17   9       27.13       22.52     16.89 o 
   2  17   9     1266.06     1367.98     33.66 o 
   3  17   9     1538.71     1687.05     45.04 o 
   4  17   9       61.23       39.41     39.41 o 
   5  17   9     1616.03     1911.79     64.88 o 
   6  17   9      139.36       85.39     47.28 o 
   7  17   9       96.31      109.02     64.88 o 
   8  17   9      317.35      275.12     88.98 o 
   0  18   9      501.74      416.63     28.15 o 
   1  18   9      167.17      101.65     17.59 o 
   2  18   9      380.51      372.40     36.60 o 
   3  18   9       46.41       19.71     22.91 o 
   4  18   9       31.02        0.00     39.41 o 
   5  18   9      160.61      114.21     40.54 o 
   6  18   9       94.74        3.38     46.85 o 
   7  18   9      218.23      322.32     95.71 o 
   8  18   9       19.76       18.68     79.81 o 
   0  19   9      823.87      821.99     39.41 o 
   1  19   9     2997.61     3318.63     61.93 o 
   2  19   9      827.71      874.44     29.66 o 
   3  19   9     1759.62     2017.92     47.28 o 
   4  19   9      530.91      489.72     50.67 o 
   5  19   9      374.69      307.83     76.01 o 
   6  19   9      146.28      118.03     55.31 o 
   7  19   9       53.33       -1.63     70.38 o 
   8  19   9        1.57       26.80     98.57 o 
   0  20   9       34.88       22.52     28.15 o 
   1  20   9     1298.96     1435.67     37.66 o 
   2  20   9     1593.68     1591.01     43.25 o 
   3  20   9      278.94      262.66     28.11 o 
   4  20   9      249.97      228.33     35.83 o 
   5  20   9     2713.20     3199.38     89.51 o 
   6  20   9      199.97      163.27     52.76 o 
   7  20   9       82.65      -45.04     63.70 o 
   8  20   9       68.67      119.36    146.38 o 
   0  21   9      194.94      112.60     33.78 o 
   1  21   9     2228.72     2399.84     53.49 o 
   2  21   9     1335.34     1428.05     41.66 o 
   3  21   9      698.27      664.78     39.81 o 
   4  21   9      907.02      936.11     45.65 o 
   5  21   9      575.75      558.02     98.53 o 
   6  21   9      160.23      216.76     63.70 o 
   7  21   9       38.01       12.06     83.32 o 
   0  22   9      165.60      135.12     39.41 o 
   1  22   9     3212.48     3641.17     68.90 o 
   2  22   9     1393.23     1434.40     41.66 o 
   3  22   9       34.41       13.37     31.11 o 
   4  22   9      199.71      157.84     31.85 o 
   5  22   9      321.15      296.96     48.70 o 
   6  22   9       36.51       52.12     61.61 o 
   7  22   9      395.61      322.71     85.17 o 
   0  23   9    10720.86    12031.47    225.20 o 
   1  23   9     1374.72     1564.25     81.64 o 
   2  23   9     4832.68     5698.47    129.49 o 
   3  23   9     1497.58     1578.94     51.30 o 
   4  23   9      461.44      406.53     41.66 o 
   5  23   9      703.77      613.06     59.72 o 
   6  23   9      379.63      232.40     73.19 o 
   7  23   9       72.86      151.07     84.45 o 
   0  24   9      827.83      636.20     45.04 o 
   1  24   9       32.68       15.28     28.15 o 
   2  24   9     2267.39     2498.77     63.32 o 
   3  24   9      987.79     1000.92     49.94 o 
   4  24   9      464.37      451.45     64.75 o 
   5  24   9      410.63      367.34     59.72 o 
   6  24   9      122.05        8.45     87.58 o 
   7  24   9      320.54      409.29    126.68 o 
   0  25   9     1404.40     1317.44     73.19 o 
   1  25   9       38.10        7.88     29.66 o 
   2  25   9      827.07      795.86     47.28 o 
   3  25   9     1067.53      965.92     76.01 o 
   4  25   9      376.10      375.21     54.05 o 
   5  25   9       91.83       89.28     54.05 o 
   6  25   9      325.49      513.68    126.68 o 
   0  26   9      985.20      895.18     61.93 o 
   1  26   9      380.14      444.13     43.79 o 
   2  26   9      944.38      873.62     45.65 o 
   3  26   9      527.78      376.28     43.25 o 
   4  26   9       80.21       91.49     45.81 o 
   5  26   9      164.07      142.52     69.58 o 
   6  26   9       89.67       89.96     93.49 o 
   0  27   9       12.72       45.04     56.30 o 
   1  27   9       56.71      -25.34     35.83 o 
   2  27   9      701.71      605.26     44.63 o 
   3  27   9       54.48       13.94     41.66 o 
   4  27   9       96.32       -3.30     56.80 o 
   5  27   9      126.32       84.45     82.47 o 
   6  27   9      170.37      152.25     91.98 o 
   0  28   9      232.78      174.53     67.56 o 
   1  28   9      195.42      189.55     47.28 o 
   2  28   9      166.51       82.92     43.25 o 
   3  28   9      137.09       79.06     47.28 o 
   4  28   9       49.80       78.82     63.70 o 
   5  28   9      408.86      387.90     83.32 o 
   0  29   9      228.36      225.20     73.19 o 
   1  29   9        0.33      -38.47     47.28 o 
   2  29   9       60.09       83.72     45.65 o 
   3  29   9      647.47      631.05     58.14 o 
   4  29   9       39.55      -55.07     63.32 o 
   5  29   9       44.70       49.94     91.31 o 
   0  30   9      196.29      163.27     78.82 o 
   1  30   9       98.66       10.25     55.31 o 
   2  30   9      112.39       71.72     45.65 o 
   3  30   9       88.67       45.98     56.30 o 
   4  30   9       10.41       87.56     74.39 o 
   5  30   9      108.75       97.42     91.31 o 
   0  31   9       22.12      -11.26     78.82 o 
   1  31   9      123.45       13.80     61.61 o 
   2  31   9      161.11      130.09     55.31 o 
   3  31   9      132.20       71.73     53.63 o 
   4  31   9       16.83       34.28     66.28 o 
   0  32   9      313.44      332.17    106.97 o 
   1  32   9       13.77      -15.01     71.33 o 
   2  32   9       16.44       26.70     60.84 o 
   3  32   9        3.20      -72.41     87.27 o 
   4  32   9       14.85      -24.49    104.16 o 
   0  33   9       47.57     -101.34    106.97 o 
   1  33   9      164.25        8.35     60.84 o 
   2  33   9       30.20       50.37    115.42 o 
   3  33   9       33.88       -4.02     83.32 o 
   0  34   9      294.77      354.69    101.34 o 
   1  34   9        7.79      -71.65     71.65 o 
   2  34   9      185.06      210.15     83.87 o 
   0  35   9      294.24      225.20    118.23 o 
   0   0  10     9109.39     9362.82    135.12 o 
   1   0  10       67.56       56.30      5.63 o 
   2   0  10       79.53       73.19      5.63 o 
   3   0  10       49.93       50.67     11.26 o 
   4   0  10      126.37       95.71     22.52 o 
   5   0  10       11.08        0.00     28.15 o 
   6   0  10     1193.05     1396.26     67.56 o 
   7   0  10       75.23       67.56     61.93 o 
   8   0  10      125.58       84.45     78.82 o 
   9   0  10       93.00       39.41    106.97 o 
   0   1  10    31591.42    30976.68    343.43 o 
   1   1  10     4454.24     4332.01     37.66 o 
   2   1  10     1234.35     1261.14     15.92 o 
   3   1  10     2317.45     2331.52     39.41 o 
   4   1  10     1214.49     1224.72     27.02 o 
   5   1  10      344.01      344.27     23.89 o 
   6   1  10      376.44      297.32     29.66 o 
   7   1  10      129.03      103.03     39.41 o 
   8   1  10      259.89      223.99     81.64 o 
   9   1  10      229.41      208.31     78.82 o 
   0   2  10    10032.65     9818.85    106.97 o 
   1   2  10    13376.59    13096.03    107.49 o 
   2   2  10     3044.23     2937.02     33.66 o 
   3   2  10     3504.49     3686.45     76.01 o 
   4   2  10     2809.34     3046.31     45.65 o 
   5   2  10      116.53       73.19     23.89 o 
   6   2  10      702.98      630.57     35.83 o 
   7   2  10      103.96       43.16     35.17 o 
   8   2  10       90.05       40.09     48.70 o 
   9   2  10      399.08      528.47     80.96 o 
   0   3  10      796.86      754.43     16.89 o 
   1   3  10     7535.41     7050.13     61.61 o 
   2   3  10     1369.71     1301.43     33.78 o 
   3   3  10     2062.88     2132.94     29.66 o 
   4   3  10       88.84       56.30     15.92 o 
   5   3  10      158.11      151.90     25.65 o 
   6   3  10      305.63      263.03     42.23 o 
   7   3  10      186.75      173.14     35.17 o 
   8   3  10     1018.16     1195.72     73.57 o 
   9   3  10      267.70      203.93     70.34 o 
   0   4  10      477.71      444.78     11.26 o 
   1   4  10    17296.23    17154.06    256.17 o 
   2   4  10    10796.13    10781.73    112.60 o 
   3   4  10     9519.37    10846.87    107.49 o 
   4   4  10     2913.84     3312.82     55.31 o 
   5   4  10      102.76      100.13     25.65 o 
   6   4  10      362.90      259.11     31.85 o 
   7   4  10       24.52       94.02     39.22 o 
   8   4  10      313.55      263.72     57.62 o 
   9   4  10      273.90      259.42     76.94 o 
   0   5  10     2883.49     2730.59     39.41 o 
   1   5  10     9400.21     9238.92     75.33 o 
   2   5  10     8395.02     8524.79     81.54 o 
   3   5  10     8048.92     8666.12     95.30 o 
   4   5  10      270.87      214.09     25.34 o 
   5   5  10      146.50      180.46     39.41 o 
   6   5  10      563.35      488.17     33.78 o 
   7   5  10      456.87      446.82     40.54 o 
   8   5  10      920.37     1065.53     71.65 o 
   9   5  10      165.02      171.32     81.07 o 
   0   6  10     8666.70     8794.18    101.34 o 
   1   6  10      270.22      282.52     16.89 o 
   2   6  10        1.43        8.45     19.71 o 
   3   6  10      479.80      497.03     10.45 o 
   4   6  10      911.62      977.19     25.34 o 
   5   6  10      104.44       81.64     17.59 o 
   6   6  10      435.90      343.43     33.66 o 
   7   6  10        3.97      -11.26     35.83 o 
   8   6  10       81.97       30.97     55.73 o 
   9   6  10       89.51       84.71    149.20 o 
   0   7  10    13058.90    13422.10    152.01 o 
   1   7  10     9441.64     9374.72     85.52 o 
   2   7  10     2485.92     2592.65     31.85 o 
   3   7  10      451.55      428.15     22.52 o 
   4   7  10      557.30      586.51     23.87 o 
   5   7  10       99.33       38.90     21.63 o 
   6   7  10      237.32      270.48     39.41 o 
   7   7  10      133.94       78.31     41.66 o 
   8   7  10       10.61      -52.76     52.76 o 
   9   7  10        5.80       48.62     64.88 o 
   0   8  10    25184.93    27531.07    349.06 o 
   1   8  10     2691.24     2703.20     29.66 o 
   2   8  10     9267.33    10070.91    101.46 o 
   3   8  10      408.32      355.69     36.60 o 
   4   8  10      631.73      690.93     23.87 o 
   5   8  10      412.26      476.13     29.66 o 
   6   8  10       96.45       41.91     35.17 o 
   7   8  10       14.51       -8.31     41.66 o 
   8   8  10       54.02       49.46     55.31 o 
   9   8  10      492.65      708.04    137.94 o 
   0   9  10       18.17       33.78     11.26 o 
   1   9  10      986.09     1007.98     28.15 o 
   2   9  10      871.91      895.18     17.59 o 
   3   9  10      315.88      314.23     17.59 o 
   4   9  10      610.97      525.55     25.65 o 
   5   9  10     1635.98     1822.77     47.28 o 
   6   9  10      683.34      670.74     47.77 o 
   7   9  10       79.57       67.56     45.81 o 
   8   9  10       34.88       -0.58     57.62 o 
   9   9  10       30.22       83.75    152.01 o 
   0  10  10      180.87      174.53     16.89 o 
   1  10  10     5634.50     6577.89     70.34 o 
   2  10  10     2146.69     2247.80     31.11 o 
   3  10  10     1702.53     1860.53     32.29 o 
   4  10  10     1509.89     1480.14     37.66 o 
   5  10  10      179.61      159.52     23.87 o 
   6  10  10      572.13      590.47     51.30 o 
   7  10  10     1051.30     1156.66     67.33 o 
   8  10  10      134.02       91.57     66.28 o 
   9  10  10       70.32      199.87    111.47 o 
   0  11  10       15.36        5.63     16.89 o 
   1  11  10     2343.96     2380.25     33.66 o 
   2  11  10     1824.11     2106.71     87.27 o 
   3  11  10     1755.08     1831.22     45.04 o 
   4  11  10      437.64      405.44     23.89 o 
   5  11  10      854.66      789.56     40.54 o 
   6  11  10      359.37      371.39     49.64 o 
   7  11  10      997.96     1131.34     67.33 o 
   8  11  10       57.61      -49.89     71.33 o 
   9  11  10       20.45       18.02     93.69 o 
   0  12  10     2379.53     2173.21     45.04 o 
   1  12  10      617.39      609.52     18.74 o 
   2  12  10      585.85      633.23     17.59 o 
   3  12  10      292.49      314.44     30.97 o 
   4  12  10       64.43       41.29     17.59 o 
   5  12  10       42.82       36.60     59.12 o 
   6  12  10       85.58       82.84     41.66 o 
   7  12  10      422.23      368.34     57.62 o 
   8  12  10      149.91       82.67    118.23 o 
   9  12  10       30.93      115.04    104.10 o 
   0  13  10    10679.69    11170.07    180.16 o 
   1  13  10      135.99      105.61     13.51 o 
   2  13  10     1636.44     1663.50     64.75 o 
   3  13  10      294.28      270.98     25.34 o 
   4  13  10        1.31        6.14     21.63 o 
   5  13  10      128.44       36.60     35.83 o 
   6  13  10      792.05      891.77     84.45 o 
   7  13  10       28.02        2.03     48.70 o 
   8  13  10       74.47       10.72     82.47 o 
   9  13  10      131.62       27.21    123.86 o 
   0  14  10     5790.85     5905.95    106.97 o 
   1  14  10      445.16      407.77     28.15 o 
   2  14  10     1941.24     2107.86     36.43 o 
   3  14  10       94.26       50.67     19.91 o 
   4  14  10       77.70       57.91     33.78 o 
   5  14  10      373.18      270.89     41.66 o 
   6  14  10      358.48      307.29     51.30 o 
   7  14  10       93.46      150.43     63.32 o 
   8  14  10      366.98      478.01    111.26 o 
   0  15  10       49.25       39.41     16.89 o 
   1  15  10      247.64      214.54     15.92 o 
   2  15  10       64.48       89.26     33.78 o 
   3  15  10      401.82      374.42     23.89 o 
   4  15  10       46.39       46.58     21.63 o 
   5  15  10       72.29       25.34     35.83 o 
   6  15  10       25.77       33.24     47.86 o 
   7  15  10       20.78       20.52     61.93 o 
   8  15  10       82.92      183.87     85.17 o 
   0  16  10     2124.45     2218.25     56.30 o 
   1  16  10      342.70      234.30     17.59 o 
   2  16  10      295.39      237.00     19.71 o 
   3  16  10      843.93      885.83     33.66 o 
   4  16  10        1.27       14.54     22.91 o 
   5  16  10     1369.07     1471.35    121.05 o 
   6  16  10      128.87       92.64     43.25 o 
   7  16  10       14.70       45.84     54.05 o 
   8  16  10       59.83       49.78     75.33 o 
   0  17  10     1061.91     1052.82     45.04 o 
   1  17  10      407.69      439.31     21.63 o 
   2  17  10      584.32      532.06     23.89 o 
   3  17  10      453.22      442.77     27.02 o 
   4  17  10      246.68      238.61     27.87 o 
   5  17  10     4198.14     4748.95    118.23 o 
   6  17  10       55.44       78.15     49.64 o 
   7  17  10      274.47      298.03     71.33 o 
   8  17  10       15.47       39.41     63.70 o 
   0  18  10       71.72       67.56     22.52 o 
   1  18  10      491.64      456.11     23.89 o 
   2  18  10      663.21      618.90     30.97 o 
   3  18  10        6.78       10.79     53.49 o 
   4  18  10       46.25       22.52     23.89 o 
   5  18  10      152.08      164.59     70.38 o 
   6  18  10       90.95       47.52     48.70 o 
   7  18  10       43.01       77.31     75.87 o 
   8  18  10       60.51       37.62     83.32 o 
   0  19  10      207.08      213.94     28.15 o 
   1  19  10     4637.85     5013.74     69.58 o 
   2  19  10     1458.44     1410.70     35.17 o 
   3  19  10     2207.28     2418.52     78.82 o 
   4  19  10      129.09       98.43     53.49 o 
   5  19  10      218.12      178.70     45.04 o 
   6  19  10       21.74       65.31     59.32 o 
   7  19  10      150.22      168.24     67.33 o 
   8  19  10       69.37       27.46    104.87 o 
   0  20  10      284.52      332.17     33.78 o 
   1  20  10     6337.27     7021.51     94.55 o 
   2  20  10     1616.86     1734.39     73.19 o 
   3  20  10     2295.31     2528.11     59.32 o 
   4  20  10     2834.78     3533.03     73.57 o 
   5  20  10      952.98      783.72     57.62 o 
   6  20  10       72.16      -13.78     56.80 o 
   7  20  10      200.90      195.87     76.01 o 
   8  20  10      176.44      251.80    118.23 o 
   0  21  10       14.04       33.78     33.78 o 
   1  21  10      941.28      822.15     35.83 o 
   2  21  10      800.65      814.45     64.75 o 
   3  21  10      291.35      285.56     35.83 o 
   4  21  10      369.80      354.08     33.66 o 
   5  21  10      374.61      305.26     53.49 o 
   6  21  10       46.70      -20.34     61.61 o 
   7  21  10      150.17       75.86     72.85 o 
   0  22  10    13146.11    15212.47    281.50 o 
   1  22  10     2921.91     3239.75    121.05 o 
   2  22  10     1450.85     1468.81     81.64 o 
   3  22  10      621.03      612.85     40.54 o 
   4  22  10      466.12      463.84     47.86 o 
   5  22  10      170.33      150.93     49.94 o 
   6  22  10      185.09      154.83     87.27 o 
   7  22  10      165.82      180.04     92.98 o 
   0  23  10     2279.89     2668.66     78.82 o 
   1  23  10     5749.21     6479.71    129.49 o 
   2  23  10      201.43      209.58     64.75 o 
   3  23  10     3134.18     3657.51     98.53 o 
   4  23  10      684.77      672.78     49.94 o 
   5  23  10      960.43      964.95     59.33 o 
   6  23  10      323.95      346.80     66.28 o 
   7  23  10      102.23       23.42     99.29 o 
   0  24  10      230.91      264.61     50.67 o 
   1  24  10       54.54       62.99     31.11 o 
   2  24  10     1023.30     1088.37     56.30 o 
   3  24  10      437.52      393.93     43.25 o 
   4  24  10      126.67       93.66     53.49 o 
   5  24  10       69.28      -53.38     53.63 o 
   6  24  10      156.39       90.08     67.33 o 
   7  24  10      132.69      160.46     86.90 o 
   0  25  10     1074.88     1114.76     78.82 o 
   1  25  10      592.37      522.63     37.66 o 
   2  25  10       87.49        7.11     37.66 o 
   3  25  10      744.10      770.24     51.30 o 
   4  25  10       86.79       44.80     45.65 o 
   5  25  10       71.72       83.57     63.32 o 
   6  25  10      518.16      490.10     94.59 o 
   0  26  10     1874.66     2077.50     90.08 o 
   1  26  10       75.04       64.89     37.66 o 
   2  26  10      355.86      370.22     44.63 o 
   3  26  10       44.34       25.19     37.66 o 
   4  26  10       21.54        2.05     43.25 o 
   5  26  10      228.65      211.62     67.33 o 
   6  26  10      158.92      180.95     85.52 o 
   0  27  10      178.42       -5.63     56.30 o 
   1  27  10       72.31       17.69     42.23 o 
   2  27  10       78.09       97.68     39.22 o 
   3  27  10      165.54      117.21     43.25 o 
   4  27  10      108.64       46.85     55.31 o 
   5  27  10      293.32      373.44     71.65 o 
   6  27  10      290.10      135.25     85.17 o 
   0  28  10      147.50       56.30     61.93 o 
   1  28  10      113.25      101.69     95.71 o 
   2  28  10      178.56       95.22     45.65 o 
   3  28  10      257.53      241.05     76.01 o 
   4  28  10       36.82       23.85     64.57 o 
   5  28  10      118.86       -1.73    152.01 o 
   0  29  10        3.97      -61.93     73.19 o 
   1  29  10      196.54      263.91     52.76 o 
   2  29  10      209.65      261.32     47.28 o 
   3  29  10      207.36      120.94     53.63 o 
   4  29  10       98.27      128.72     57.62 o 
   5  29  10      100.86        1.02     86.50 o 
   0  30  10       40.94      -33.78     61.93 o 
   1  30  10      200.26      143.47     57.62 o 
   2  30  10      161.94      118.23     55.73 o 
   3  30  10       57.23       32.48     51.30 o 
   4  30  10       35.01      -54.08     63.46 o 
   5  30  10      104.19      118.09     79.32 o 
   0  31  10        6.92        0.00     84.45 o 
   1  31  10      276.74      290.03     63.70 o 
   2  31  10        3.95      -14.48     55.31 o 
   3  31  10       35.30       51.64     57.62 o 
   4  31  10        1.57      -18.50     81.07 o 
   0  32  10        0.00      -78.82     78.82 o 
   1  32  10       12.64      -75.73     75.73 o 
   2  32  10       15.72       53.58     56.80 o 
   3  32  10        3.30       38.22     65.60 o 
   0  33  10       35.23      -56.30     95.71 o 
   1  33  10       20.72       19.71     63.70 o 
   2  33  10       63.92       60.64     69.58 o 
   3  33  10       40.32      -78.16    101.46 o 
   0  34  10       70.34      -78.82     90.08 o 
   1  34  10        5.79       16.89     71.66 o 
   2  34  10      316.99      318.96     91.31 o 
   1   0  11       21.66       22.52      5.63 o 
   2   0  11      988.47      951.48     16.89 o 
   3   0  11        5.84       -5.63      5.63 o 
   4   0  11     2077.67     2128.17     45.04 o 
   5   0  11       44.88       39.41     33.78 o 
   6   0  11      844.64      816.36     56.30 o 
   7   0  11       27.02       16.89     45.04 o 
   8   0  11       43.32       90.08     78.82 o 
   9   0  11        0.31      118.23    106.97 o 
   0   1  11     6836.72     6789.87     84.45 o 
   1   1  11     2590.43     2639.66     25.65 o 
   2   1  11     1280.89     1230.30     45.04 o 
   3   1  11      560.60      536.25     16.89 o 
   4   1  11     3152.23     3427.45     49.64 o 
   5   1  11      186.24      187.33     23.89 o 
   6   1  11      161.56      147.34     29.66 o 
   7   1  11       78.12       11.26     35.83 o 
   8   1  11      205.84      191.87     50.67 o 
   9   1  11      135.84      179.25     71.65 o 
   0   2  11     8218.58     7904.63     90.08 o 
   1   2  11      643.02      686.87      9.37 o 
   2   2  11     2252.06     2232.33     27.87 o 
   3   2  11      969.68      833.59     16.89 o 
   4   2  11     2054.81     2123.42     50.67 o 
   5   2  11      281.07      240.90     23.89 o 
   6   2  11       97.42       64.75     27.87 o 
   7   2  11       33.37       42.23     39.81 o 
   8   2  11       84.80       -2.17     50.67 o 
   9   2  11       22.50      -81.07     81.07 o 
   0   3  11      817.59      793.84     16.89 o 
   1   3  11       38.48       29.28      5.63 o 
   2   3  11      555.51      554.17     25.34 o 
   3   3  11      255.65      242.22     11.94 o 
   4   3  11      778.70      692.50     23.89 o 
   5   3  11      341.74      279.84     25.65 o 
   6   3  11      673.83      601.76     56.30 o 
   7   3  11      467.42      461.67     49.64 o 
   8   3  11        3.97      -52.76     52.76 o 
   9   3  11       27.34       86.28     73.57 o 
   0   4  11      279.79      304.02     11.26 o 
   1   4  11     8165.22     7982.25     69.58 o 
   2   4  11     1611.18     1514.51     23.89 o 
   3   4  11     6668.97     7125.90     78.82 o 
   4   4  11      405.50      422.43     21.63 o 
   5   4  11      721.54      710.43     33.66 o 
   6   4  11      514.08      461.67     50.67 o 
   7   4  11      266.27      224.69     41.66 o 
   8   4  11      756.51      709.82     68.90 o 
   9   4  11       43.42       32.37     78.43 o 
   0   5  11     1550.82     1491.97     28.15 o 
   1   5  11     5258.03     5227.65     47.77 o 
   2   5  11     9071.05     9809.09     97.48 o 
   3   5  11     1801.75     1902.97     27.87 o 
   4   5  11      872.66      834.13     33.78 o 
   5   5  11      953.92     1024.66     53.49 o 
   6   5  11      726.66      844.50     73.19 o 
   7   5  11       93.63       37.80     40.54 o 
   8   5  11       54.10       97.96     56.21 o 
   9   5  11       69.97       73.70     86.50 o 
   0   6  11       29.76       11.26     11.26 o 
   1   6  11      527.73      535.09     11.94 o 
   2   6  11      744.11      808.40     13.51 o 
   3   6  11     1175.21     1222.37     39.41 o 
   4   6  11      762.48      735.01     28.15 o 
   5   6  11      311.19      243.27     27.87 o 
   6   6  11      421.84      361.73     35.83 o 
   7   6  11      100.09       56.30     41.66 o 
   8   6  11      230.85      202.68     60.84 o 
   9   6  11      139.47      102.88     86.50 o 
   0   7  11    31628.07    32868.39    411.00 o 
   1   7  11      874.17      957.25     15.92 o 
   2   7  11    13364.27    14523.41    146.65 o 
   3   7  11      423.65      397.75     39.41 o 
   4   7  11      286.55      246.26     21.63 o 
   5   7  11      181.75      141.10     45.04 o 
   6   7  11      993.39     1094.17     53.63 o 
   7   7  11      153.92       71.05     41.66 o 
   8   7  11       97.38       61.93     65.60 o 
   9   7  11      332.04      289.20     92.70 o 
   0   8  11    31659.01    34467.33    439.15 o 
   1   8  11     5848.69     6448.90     63.32 o 
   2   8  11    15885.25    18125.88    176.86 o 
   3   8  11      334.62      315.42     36.60 o 
   4   8  11     2724.35     3249.68     70.38 o 
   5   8  11      133.74      119.70     25.65 o 
   6   8  11       12.77       14.08     35.83 o 
   7   8  11      415.96      320.56     49.64 o 
   8   8  11      103.46      109.79     67.68 o 
   9   8  11      160.40      163.13     79.81 o 
   0   9  11      158.13      163.27     16.89 o 
   1   9  11       88.63       59.12     16.89 o 
   2   9  11     4057.70     4370.27     49.64 o 
   3   9  11      538.28      527.63     25.34 o 
   4   9  11      162.58      160.87     17.59 o 
   5   9  11       27.67       35.51     25.65 o 
   6   9  11      387.75      434.61     53.49 o 
   7   9  11      244.72      272.19     49.94 o 
   8   9  11       10.11       67.75     58.14 o 
   9   9  11       70.42       47.24    168.90 o 
   0  10  11     2023.38     2432.19     45.04 o 
   1  10  11     2054.79     2219.48     31.11 o 
   2  10  11     9969.89    10943.85    149.20 o 
   3  10  11      288.16      245.20     15.92 o 
   4  10  11     1107.31     1033.19     31.11 o 
   5  10  11      790.99      791.49     84.45 o 
   6  10  11      291.43      205.24     37.66 o 
   7  10  11      206.11      157.64     47.77 o 
   8  10  11      253.91      253.35     63.32 o 
   9  10  11      108.51      138.34     94.59 o 
   0  11  11        4.80       33.78     16.89 o 
   1  11  11     2256.27     2287.91     33.66 o 
   2  11  11     3380.24     3732.68     45.81 o 
   3  11  11     1867.03     1973.35     39.81 o 
   4  11  11      250.41      197.70     19.91 o 
   5  11  11     1267.04     1310.82     57.62 o 
   6  11  11      189.26      201.57     40.54 o 
   7  11  11      177.76      135.35     48.70 o 
   8  11  11      649.50      825.85    112.60 o 
   9  11  11      247.33      418.30    107.27 o 
   0  12  11       39.52       16.89     16.89 o 
   1  12  11      791.51      862.17     50.67 o 
   2  12  11      345.34      320.91     14.48 o 
   3  12  11       37.26       30.03     17.59 o 
   4  12  11       12.17       -3.75     17.59 o 
   5  12  11      300.97      327.48     84.45 o 
   6  12  11      347.91      311.29     47.77 o 
   7  12  11      347.25      307.09     56.80 o 
   8  12  11       86.74       95.10     72.93 o 
   9  12  11        7.51      -29.92    117.99 o 
   0  13  11    12340.26    13236.31    219.57 o 
   1  13  11      427.24      446.08     17.59 o 
   2  13  11     2282.79     2497.83     76.01 o 
   3  13  11      662.70      621.88     28.15 o 
   4  13  11       81.35       36.60     19.91 o 
   5  13  11      306.35      265.39     37.66 o 
   6  13  11      756.40      634.90     53.63 o 
   7  13  11       98.73      204.82     57.62 o 
   8  13  11      366.15      305.32     76.94 o 
   9  13  11        4.56      -54.60     85.52 o 
   0  14  11     4374.13     4661.70     90.08 o 
   1  14  11      958.34      856.60     61.93 o 
   2  14  11     2177.79     2295.14     41.66 o 
   3  14  11     1199.19     1338.86     47.86 o 
   4  14  11      324.84      288.95     36.60 o 
   5  14  11      135.37       80.01     36.43 o 
   6  14  11      846.57      896.07     67.68 o 
   7  14  11      161.35       65.48     53.63 o 
   8  14  11      155.51       64.75     79.32 o 
   0  15  11      614.58      647.46     33.78 o 
   1  15  11      106.67       77.07     22.52 o 
   2  15  11       95.02       43.39     28.15 o 
   3  15  11      242.99      215.52     25.65 o 
   4  15  11       44.42       33.27     25.34 o 
   5  15  11       90.10       75.07     35.17 o 
   6  15  11        3.42      -52.72     70.38 o 
   7  15  11      110.66       -1.54     76.01 o 
   8  15  11       45.97      137.35     90.08 o 
   0  16  11      574.17      534.86     33.78 o 
   1  16  11      539.61      476.67     22.91 o 
   2  16  11     2233.53     2296.85     43.25 o 
   3  16  11     1371.51     1456.85     41.66 o 
   4  16  11      115.41       56.30     23.89 o 
   5  16  11     2742.74     3135.14     80.96 o 
   6  16  11       11.22       25.95     45.65 o 
   7  16  11       40.69      101.34     59.72 o 
   8  16  11       84.04       20.40    105.44 o 
   0  17  11       46.29       28.15     28.15 o 
   1  17  11      847.48      880.07     29.66 o 
   2  17  11      130.07      120.77     18.74 o 
   3  17  11     5139.10     5669.30     85.52 o 
   4  17  11      428.20      358.83     29.66 o 
   5  17  11      688.42      693.83     55.73 o 
   6  17  11       85.52       71.58     40.54 o 
   7  17  11      664.53      520.80     67.68 o 
   8  17  11       61.92      -55.10    123.86 o 
   0  18  11      340.28      326.54     28.15 o 
   1  18  11      234.63      221.88     22.52 o 
   2  18  11        4.67        3.13     17.59 o 
   3  18  11       80.01       65.22     22.91 o 
   4  18  11      566.97      567.69     33.66 o 
   5  18  11      392.44      423.69     47.77 o 
   6  18  11       55.85       77.92     48.70 o 
   7  18  11       25.34      -16.89     67.68 o 
   8  18  11      350.24      380.51     85.17 o 
   0  19  11       42.44       28.15     28.15 o 
   1  19  11     1084.90     1202.58     39.41 o 
   2  19  11      606.14      560.89     23.89 o 
   3  19  11     1120.28     1281.60     67.56 o 
   4  19  11     2170.65     2401.13    104.16 o 
   5  19  11      552.14      500.31     52.76 o 
   6  19  11      334.68      291.11     55.73 o 
   7  19  11      235.61      336.38     69.58 o 
   8  19  11      115.23      177.29    140.75 o 
   0  20  11      978.08      872.66     45.04 o 
   1  20  11     6461.03     7170.18     91.31 o 
   2  20  11      595.67      579.85     39.41 o 
   3  20  11     5459.74     6112.23    140.75 o 
   4  20  11     3122.81     3431.61     77.55 o 
   5  20  11      542.44      539.65    123.86 o 
   6  20  11      327.15      354.79     62.22 o 
   7  20  11      293.02      334.68     84.45 o 
   0  21  11      110.18       84.45     28.15 o 
   1  21  11      596.40      565.77     39.41 o 
   2  21  11      413.97      360.06     28.11 o 
   3  21  11      455.06      466.48     39.41 o 
   4  21  11      472.91      463.37     39.22 o 
   5  21  11      206.18      221.99     51.75 o 
   6  21  11       97.09       75.91     56.80 o 
   7  21  11       31.44      -66.50     66.50 o 
   0  22  11    12753.92    14598.79    275.87 o 
   1  22  11     1274.53     1337.20     43.79 o 
   2  22  11     5882.38     6562.22    168.90 o 
   3  22  11       37.37        0.33     42.23 o 
   4  22  11      225.39      230.83     39.22 o 
   5  22  11      640.70      651.45     84.45 o 
   6  22  11       43.72       63.22     69.58 o 
   7  22  11      154.26       40.47     93.33 o 
   0  23  11     1142.21     1221.73     61.93 o 
   1  23  11     1249.55     1313.85     47.28 o 
   2  23  11       98.29       93.46     33.78 o 
   3  23  11     1502.97     1453.19     76.01 o 
   4  23  11       19.65        0.00     39.81 o 
   5  23  11      484.35      476.23    149.20 o 
   6  23  11      315.75      311.48     76.01 o 
   7  23  11      258.03      289.73    149.20 o 
   0  24  11      165.06      208.31     50.67 o 
   1  24  11       84.18       36.60     27.87 o 
   2  24  11      163.46      166.90     35.17 o 
   3  24  11      259.73      166.63     41.66 o 
   4  24  11      105.73       84.45     39.81 o 
   5  24  11       90.24       58.82     73.19 o 
   6  24  11      551.96      445.32     74.39 o 
   7  24  11       49.24      -22.19    101.46 o 
   0  25  11     1975.80     1863.56     78.82 o 
   1  25  11      640.96      765.09     45.65 o 
   2  25  11      774.44      731.15    121.05 o 
   3  25  11      198.72      135.66     41.66 o 
   4  25  11      141.66      146.38     43.25 o 
   5  25  11      316.16      273.24     63.32 o 
   6  25  11       77.57      -32.48     77.55 o 
   0  26  11      431.92      427.89     61.93 o 
   1  26  11      142.26      106.97     39.81 o 
   2  26  11      318.78      266.63     64.75 o 
   3  26  11      568.16      550.44     56.30 o 
   4  26  11      139.39       42.34     48.70 o 
   5  26  11       85.67      141.66     61.61 o 
   6  26  11      153.60      169.69     83.87 o 
   0  27  11       77.98      112.60     56.30 o 
   1  27  11       13.20      -35.19     39.22 o 
   2  27  11       55.87       67.56     43.79 o 
   3  27  11      246.67      350.91     55.73 o 
   4  27  11      102.90      100.34     55.31 o 
   5  27  11      201.54      109.79     67.68 o 
   6  27  11      124.86      196.39    100.99 o 
   0  28  11      542.96      591.16     73.19 o 
   1  28  11       35.17        0.00     43.79 o 
   2  28  11       86.03       81.64     43.79 o 
   3  28  11      306.03      227.86     53.63 o 
   4  28  11      166.04      171.81     84.45 o 
   5  28  11      122.55      102.64     76.94 o 
   0  29  11       11.93       90.08     84.45 o 
   1  29  11       33.43      -29.28     46.85 o 
   2  29  11      143.74      112.60     53.63 o 
   3  29  11       75.08       20.85     53.63 o 
   4  29  11      193.98      206.55     62.22 o 
   5  29  11       47.29       49.42     78.82 o 
   0  30  11       39.56       50.67     73.19 o 
   1  30  11        0.97      -49.64     49.64 o 
   2  30  11       13.63       27.35     54.05 o 
   3  30  11       17.22       78.82     81.64 o 
   4  30  11       18.58       32.41    135.12 o 
   0  31  11      306.18      343.43    101.34 o 
   1  31  11      164.66      123.14     61.61 o 
   2  31  11       40.09       93.14     68.90 o 
   3  31  11       74.36       62.27     81.64 o 
   4  31  11       64.54      -40.78     73.57 o 
   0  32  11        5.60      -90.08     90.08 o 
   1  32  11       23.04        8.13     66.50 o 
   2  32  11       58.66       20.58     60.41 o 
   3  32  11       24.06      -11.26     71.33 o 
   0  33  11       29.04      -22.52     95.71 o 
   1  33  11       58.03      -28.15     68.72 o 
   2  33  11      171.61      157.17     71.33 o 
   0  34  11        9.42      -28.15     90.08 o 
   1  34  11      113.65       66.31     70.34 o 
   0   0  12       42.57       45.04     11.26 o 
   1   0  12      115.31      106.97     11.26 o 
   2   0  12      244.37      281.50     11.26 o 
   3   0  12      263.83      304.02     11.26 o 
   4   0  12       85.14       50.67     16.89 o 
   5   0  12      249.85      242.09     33.78 o 
   6   0  12        0.23      -16.89     50.67 o 
   7   0  12       31.20       16.89     56.30 o 
   8   0  12      564.91      461.67     78.82 o 
   9   0  12       20.89      -22.52    123.86 o 
   0   1  12     1679.53     1638.35     28.15 o 
   1   1  12     2377.45     2486.17     36.60 o 
   2   1  12     7295.12     7769.52     71.66 o 
   3   1  12     1405.34     1449.24     21.63 o 
   4   1  12      537.51      538.04     19.91 o 
   5   1  12      374.68      339.31     27.87 o 
   6   1  12      214.76      197.54     35.83 o 
   7   1  12       51.81      -24.13     41.66 o 
   8   1  12       13.30      -53.63     53.63 o 
   9   1  12       39.75       25.34     98.53 o 
   0   2  12     4767.54     4492.80     56.30 o 
   1   2  12     2126.11     2072.14     22.91 o 
   2   2  12     5155.90     5303.56     51.75 o 
   3   2  12     1162.22     1115.47     42.23 o 
   4   2  12      608.35      609.35     28.15 o 
   5   2  12       21.09        8.45     25.34 o 
   6   2  12      743.40      744.85     45.81 o 
   7   2  12        4.11      -47.86     47.86 o 
   8   2  12       26.95       89.25     53.63 o 
   9   2  12      212.16      248.35     89.51 o 
   0   3  12       13.93      -11.26     11.26 o 
   1   3  12     1453.12     1403.66     19.71 o 
   2   3  12       11.13       11.26      7.96 o 
   3   3  12     2053.22     2246.37     29.66 o 
   4   3  12     1121.88     1140.65     27.87 o 
   5   3  12     2079.83     2356.94     55.73 o 
   6   3  12      379.22      294.85     39.41 o 
   7   3  12      300.04      275.57     41.66 o 
   8   3  12      206.69      137.56     58.14 o 
   9   3  12      225.69      259.38     84.97 o 
   0   4  12     2640.08     2668.66     39.41 o 
   1   4  12     6898.60     7307.18     67.56 o 
   2   4  12     3813.98     4026.46     61.93 o 
   3   4  12     4537.49     4805.58     51.30 o 
   4   4  12      628.88      589.00     23.89 o 
   5   4  12      618.75      534.92     31.85 o 
   6   4  12     1029.73     1125.15     45.65 o 
   7   4  12       20.28      -14.08     39.81 o 
   8   4  12      641.84      698.95     69.58 o 
   9   4  12      114.10      178.10     80.96 o 
   0   5  12      504.43      540.49     16.89 o 
   1   5  12      197.33      191.83     16.89 o 
   2   5  12     3360.67     3593.00     45.65 o 
   3   5  12      627.66      615.30     13.51 o 
   4   5  12      841.12      894.05     53.49 o 
   5   5  12      491.78      448.79     29.66 o 
   6   5  12     2338.16     2825.02     90.08 o 
   7   5  12      161.58      162.57     47.28 o 
   8   5  12      567.61      664.63     71.33 o 
   9   5  12        7.46      -53.63     75.33 o 
   0   6  12      100.10       78.82     11.26 o 
   1   6  12      195.55      195.26     14.08 o 
   2   6  12      929.27      907.66     22.52 o 
   3   6  12      359.38      354.78     11.94 o 
   4   6  12      382.99      357.53     23.89 o 
   5   6  12      130.87       87.80     23.89 o 
   6   6  12       98.38       56.96     33.66 o 
   7   6  12       35.24       37.80     40.54 o 
   8   6  12      432.59      373.61     63.70 o 
   9   6  12      122.72       42.51    109.79 o 
   0   7  12    18034.49    19508.21    242.09 o 
   1   7  12     6586.46     7254.41     63.70 o 
   2   7  12    19481.96    21620.13    209.98 o 
   3   7  12      132.83      124.12     11.94 o 
   4   7  12     2578.76     2716.32     56.30 o 
   5   7  12       85.72       56.30     27.87 o 
   6   7  12      529.43      595.03     76.01 o 
   7   7  12      184.35      146.14    126.68 o 
   8   7  12      280.35      249.33     67.56 o 
   9   7  12      506.55      891.97    216.76 o 
   0   8  12     8755.34    10044.06    135.12 o 
   1   8  12     3224.39     3524.06     70.38 o 
   2   8  12     6152.97     6412.03     69.58 o 
   3   8  12     1227.16     1269.34     27.02 o 
   4   8  12     1807.97     1810.24     47.28 o 
   5   8  12      174.33      206.82     30.97 o 
   6   8  12      402.41      371.17     50.67 o 
   7   8  12       20.43        3.75     47.28 o 
   8   8  12      436.54      540.23     73.57 o 
   9   8  12      338.11      242.09     87.31 o 
   0   9  12       18.97       50.67     16.89 o 
   1   9  12     1377.17     1377.75     22.91 o 
   2   9  12      270.69      265.09     11.94 o 
   3   9  12       89.20       89.06     22.52 o 
   4   9  12       84.00       98.34     47.86 o 
   5   9  12      753.69      876.51     37.66 o 
   6   9  12       27.72       69.55     33.66 o 
   7   9  12       52.44       51.41    112.60 o 
   8   9  12      187.13      121.53     56.80 o 
   9   9  12      304.78      226.01     94.59 o 
   0  10  12      261.00      202.68     16.89 o 
   1  10  12     3209.21     3051.50     36.43 o 
   2  10  12     1974.80     1957.93     31.11 o 
   3  10  12     1377.78     1414.19     28.11 o 
   4  10  12      170.93      167.75     19.55 o 
   5  10  12       98.84       47.86     27.87 o 
   6  10  12     1069.60     1042.74     53.63 o 
   7  10  12       96.47       34.51     47.86 o 
   8  10  12      123.31      118.23     63.70 o 
   9  10  12       34.66      -67.56     91.56 o 
   0  11  12     3587.81     4070.55     73.19 o 
   1  11  12     1444.26     1424.85     47.86 o 
   2  11  12      679.51      599.00     18.74 o 
   3  11  12      579.89      597.64     23.89 o 
   4  11  12      387.25      384.50     27.02 o 
   5  11  12      650.29      528.61     39.41 o 
   6  11  12      788.62      732.39     52.76 o 
   7  11  12       97.40       56.93     70.38 o 
   8  11  12      104.43      233.65     71.66 o 
   9  11  12       15.69      126.99    168.90 o 
   0  12  12        2.97      -11.26     16.89 o 
   1  12  12      147.37      119.24     13.51 o 
   2  12  12      231.99      233.92     14.48 o 
   3  12  12      235.45      172.76     17.59 o 
   4  12  12        6.70       23.65     18.74 o 
   5  12  12     1412.12     1637.96     64.75 o 
   6  12  12      588.81      678.49     84.45 o 
   7  12  12      461.72      506.34     67.33 o 
   8  12  12       54.11       39.71     71.65 o 
   9  12  12       12.44        2.82     99.53 o 
   0  13  12     4021.93     4121.22     84.45 o 
   1  13  12      192.00      148.46     13.51 o 
   2  13  12     2607.92     2827.94     95.71 o 
   3  13  12     1253.60     1335.70     36.60 o 
   4  13  12      293.97      281.50     23.89 o 
   5  13  12     1170.72     1132.32    129.49 o 
   6  13  12      141.98       88.11     39.22 o 
   7  13  12      211.34      215.17     67.56 o 
   8  13  12      332.64      329.39    106.97 o 
   0  14  12      725.70      653.09     39.41 o 
   1  14  12      404.28      368.17     17.59 o 
   2  14  12     1465.67     1528.88     39.41 o 
   3  14  12        7.18       24.40     33.78 o 
   4  14  12       67.14       66.15     22.91 o 
   5  14  12      248.80      202.68     35.83 o 
   6  14  12       89.74       50.67     45.65 o 
   7  14  12      411.68      338.26     58.14 o 
   8  14  12      101.65       51.51     92.98 o 
   0  15  12       54.71       16.89     22.52 o 
   1  15  12       33.08       23.15     19.71 o 
   2  15  12      536.17      527.43     21.63 o 
   3  15  12       63.32       27.64     21.63 o 
   4  15  12      320.73      316.13     29.66 o 
   5  15  12       71.28       59.12     31.85 o 
   6  15  12       17.03       36.60     43.79 o 
   7  15  12       51.10      -50.67     55.73 o 
   8  15  12       37.93      -14.85     98.53 o 
   0  16  12     3055.58     2995.20     73.19 o 
   1  16  12      412.25      392.42     22.91 o 
   2  16  12      438.54      427.25     61.93 o 
   3  16  12     3614.47     4056.60     76.01 o 
   4  16  12      477.43      432.63     45.04 o 
   5  16  12      977.97     1016.30     51.75 o 
   6  16  12      159.26      119.77     43.25 o 
   7  16  12      922.25     1102.56     81.64 o 
   8  16  12       12.62       -6.78     75.73 o 
   0  17  12     1325.22     1249.88     45.04 o 
   1  17  12     3604.48     3800.15     76.01 o 
   2  17  12       57.45       68.78     22.52 o 
   3  17  12     3111.98     3506.53     98.53 o 
   4  17  12      321.52      264.67     31.11 o 
   5  17  12      657.95      615.55     49.64 o 
   6  17  12      123.97       45.04     51.75 o 
   7  17  12      168.47      178.66     59.32 o 
   8  17  12        0.57      -63.09     78.82 o 
   0  18  12      236.29      242.09     33.78 o 
   1  18  12      436.84      406.06     42.23 o 
   2  18  12      711.57      751.32     31.11 o 
   3  18  12      308.23      245.53     36.60 o 
   4  18  12       99.23       50.67     27.87 o 
   5  18  12        3.92       31.11     37.66 o 
   6  18  12      371.87      318.74     61.93 o 
   7  18  12       98.05      118.23     67.68 o 
   8  18  12        3.44       68.54     85.25 o 
   0  19  12       10.30        5.63     28.15 o 
   1  19  12     3247.88     3177.61    126.68 o 
   2  19  12     2936.36     3152.88     55.73 o 
   3  19  12     1788.86     1881.42     61.93 o 
   4  19  12     1924.37     2029.65     55.73 o 
   5  19  12      536.09      453.38     47.77 o 
   6  19  12      209.87      236.35     53.63 o 
   7  19  12        7.12       11.26     63.70 o 
   8  19  12       63.99      184.44     99.29 o 
   0  20  12      466.46      450.41     39.41 o 
   1  20  12      652.16      725.46     29.66 o 
   2  20  12     1032.20     1035.92     98.53 o 
   3  20  12     1719.53     1939.76     55.73 o 
   4  20  12      603.50      551.75     41.66 o 
   5  20  12     1117.59     1225.32     63.70 o 
   6  20  12      308.65      196.39     67.33 o 
   7  20  12       77.46       39.41     71.66 o 
   0  21  12      545.96      534.86     39.41 o 
   1  21  12     1226.99     1256.20     45.04 o 
   2  21  12      864.32      922.66     90.08 o 
   3  21  12      357.90      375.44     35.83 o 
   4  21  12      481.81      506.77     43.79 o 
   5  21  12      119.32       94.41     51.30 o 
   6  21  12      302.93      211.44     71.33 o 
   7  21  12      135.31      107.29     87.27 o 
   0  22  12      951.31     1080.97     56.30 o 
   1  22  12     5828.08     6505.64     94.55 o 
   2  22  12     1140.71     1157.38     41.66 o 
   3  22  12     3434.22     4127.88     81.54 o 
   4  22  12      329.74      416.61     41.66 o 
   5  22  12       55.90       22.52     56.30 o 
   6  22  12       10.74      -43.16     71.33 o 
   7  22  12       59.97      -71.65     71.65 o 
   0  23  12      205.20      152.01     39.41 o 
   1  23  12        3.33       19.71     27.87 o 
   2  23  12      580.26      633.69     37.66 o 
   3  23  12       74.45       35.11     33.66 o 
   4  23  12      750.59      746.70     53.63 o 
   5  23  12       30.88       78.82     59.72 o 
   6  23  12      546.49      622.30     73.57 o 
   7  23  12      143.94      242.83    112.60 o 
   0  24  12      433.75      444.78     50.67 o 
   1  24  12       64.50       56.30     33.78 o 
   2  24  12      127.08       71.94     35.17 o 
   3  24  12       66.30       48.14     39.22 o 
   4  24  12      578.87      524.76     53.63 o 
   5  24  12      130.37       78.43     92.90 o 
   6  24  12      412.58      326.67     75.33 o 
   0  25  12     2832.18     3000.83     95.71 o 
   1  25  12      635.47      572.09     39.22 o 
   2  25  12      437.70      441.73     45.65 o 
   3  25  12       60.89       68.19     35.17 o 
   4  25  12      344.14      342.43     51.30 o 
   5  25  12      251.61      162.71     58.14 o 
   6  25  12      192.66      205.50     71.66 o 
   0  26  12      450.22      405.37     61.93 o 
   1  26  12       52.04       40.26     39.22 o 
   2  26  12     1229.21     1357.22     59.72 o 
   3  26  12     1106.18      953.79     57.62 o 
   4  26  12      162.97      172.39     53.49 o 
   5  26  12      302.87      387.46     66.28 o 
   6  26  12       55.98       41.76     89.48 o 
   0  27  12       96.78       67.56     56.30 o 
   1  27  12       69.53       60.32     41.66 o 
   2  27  12       13.03       32.71     41.66 o 
   3  27  12      196.24      149.99     50.67 o 
   4  27  12       38.98       11.64     78.82 o 
   5  27  12       91.72      101.19     69.78 o 
   0  28  12        3.85       -5.63     61.93 o 
   1  28  12      269.17      204.13     49.64 o 
   2  28  12       41.92       73.46     41.66 o 
   3  28  12      167.04       47.86     47.77 o 
   4  28  12       87.09       -0.75     59.32 o 
   5  28  12       22.24       10.82     74.39 o 
   0  29  12        6.63       11.26     73.19 o 
   1  29  12      160.12      181.21     52.76 o 
   2  29  12      118.62       71.39     49.64 o 
   3  29  12      219.41      222.48     60.84 o 
   4  29  12       74.83       37.88     65.60 o 
   5  29  12       30.92      -17.14     91.31 o 
   0  30  12      192.08       45.04     73.19 o 
   1  30  12       25.06       38.73     48.70 o 
   2  30  12       58.15       44.17     51.30 o 
   3  30  12       57.09       12.87     54.05 o 
   4  30  12        5.50       76.01     68.72 o 
   0  31  12      141.79      180.16     95.71 o 
   1  31  12      144.85      137.30     60.84 o 
   2  31  12      124.22       69.61     63.46 o 
   3  31  12       99.69      191.93     64.88 o 
   4  31  12       29.97       25.34     79.62 o 
   0  32  12      212.42      174.53    106.97 o 
   1  32  12      159.73      128.22     59.33 o 
   2  32  12       29.94      -42.04    123.86 o 
   3  32  12       40.00       37.96     69.58 o 
   0  33  12       43.70      213.94    106.97 o 
   1  33  12       90.87      155.81     87.48 o 
   2  33  12       47.97       63.17     73.15 o 
   0  34  12       26.99      -84.45    106.97 o 
   1  34  12        6.73       50.67     75.33 o 
   1   0  13       50.95       45.04     11.26 o 
   2   0  13      228.06      213.94     11.26 o 
   3   0  13       61.96       39.41     16.89 o 
   4   0  13      282.23      253.35     28.15 o 
   5   0  13       28.36       22.52     33.78 o 
   6   0  13     1117.43     1323.07     84.45 o 
   7   0  13       34.30       78.82     50.67 o 
   8   0  13      335.13      275.87     73.19 o 
   9   0  13        5.71      -61.93    112.60 o 
   0   1  13     7327.32     7628.75     95.71 o 
   1   1  13     5924.47     6304.61     61.61 o 
   2   1  13     2764.58     3108.17     35.83 o 
   3   1  13      293.27      281.50     11.94 o 
   4   1  13      429.18      374.38     17.59 o 
   5   1  13      120.72      113.41     25.34 o 
   6   1  13      816.69      897.92     48.70 o 
   7   1  13      103.26       42.23     43.79 o 
   8   1  13      317.61      410.93    135.12 o 
   9   1  13      126.18       86.95    129.49 o 
   0   2  13     4900.77     5354.20     73.19 o 
   1   2  13     4054.57     4298.83     41.66 o 
   2   2  13     9978.13    10179.40     91.31 o 
   3   2  13      107.82       85.52     22.52 o 
   4   2  13      353.65      352.89     22.52 o 
   5   2  13      724.85      712.48     31.85 o 
   6   2  13      232.76      244.39     41.66 o 
   7   2  13      143.19      105.19     37.66 o 
   8   2  13      361.33      366.83     59.72 o 
   9   2  13       46.33      113.63     86.50 o 
   0   3  13        9.06        5.63     11.26 o 
   1   3  13      689.01      648.87     14.08 o 
   2   3  13     2766.15     3012.35     35.83 o 
   3   3  13     1323.57     1462.23     42.23 o 
   4   3  13      410.64      408.24     47.86 o 
   5   3  13      841.95      946.70     59.12 o 
   6   3  13      606.33      688.03     45.65 o 
   7   3  13      102.75      118.23     39.81 o 
   8   3  13      676.32      681.93     68.90 o 
   9   3  13      148.41      144.65     77.55 o 
   0   4  13       91.63       84.45     11.26 o 
   1   4  13     1102.84     1086.63     15.92 o 
   2   4  13     3438.76     3628.85     41.66 o 
   3   4  13      594.25      517.47     45.04 o 
   4   4  13      390.23      337.80     21.63 o 
   5   4  13      334.24      285.04     31.11 o 
   6   4  13     1861.46     2255.20    129.49 o 
   7   4  13       38.57       45.32     39.22 o 
   8   4  13      744.30      787.74     72.93 o 
   9   4  13       14.91      100.04     77.55 o 
   0   5  13     4899.65     5416.13     78.82 o 
   1   5  13     4085.86     4305.47     41.66 o 
   2   5  13     5592.12     5984.59     65.60 o 
   3   5  13      148.53      134.25     30.97 o 
   4   5  13     1259.48     1183.65     33.66 o 
   5   5  13        4.65       -5.20     25.65 o 
   6   5  13       80.74        5.63     35.83 o 
   7   5  13       24.50       37.36     41.66 o 
   8   5  13      630.81      712.53     69.58 o 
   9   5  13      129.97        9.21     64.88 o 
   0   6  13        9.19      -11.26     11.26 o 
   1   6  13       78.57       68.03      7.96 o 
   2   6  13     3495.73     3810.62     45.65 o 
   3   6  13      186.68      140.23     11.26 o 
   4   6  13      318.02      307.07     23.89 o 
   5   6  13      287.39      248.99     35.17 o 
   6   6  13      366.23      303.60     39.41 o 
   7   6  13       14.22       27.17     50.67 o 
   8   6  13       66.66       84.45     95.71 o 
   9   6  13       31.27       -3.61     77.55 o 
   0   7  13     4909.08     5506.21     73.19 o 
   1   7  13     7195.20     7717.58     98.53 o 
   2   7  13     1121.29     1275.52     19.91 o 
   3   7  13      724.92      642.62     22.52 o 
   4   7  13     4160.73     4793.93     77.55 o 
   5   7  13       80.40       77.70     29.66 o 
   6   7  13      108.01       52.33     33.66 o 
   7   7  13      276.46      227.21     51.75 o 
   8   7  13       64.27      102.25     61.61 o 
   9   7  13      566.96      422.26     84.97 o 
   0   8  13       43.38       33.78     16.89 o 
   1   8  13     2898.67     3006.56     35.83 o 
   2   8  13      878.16      932.19     19.91 o 
   3   8  13      185.72      112.51     33.78 o 
   4   8  13      691.78      604.31     33.78 o 
   5   8  13      196.49      179.37     36.60 o 
   6   8  13      146.36      165.91     53.49 o 
   7   8  13      144.30      152.46     49.64 o 
   8   8  13      125.93      200.64     65.60 o 
   9   8  13      240.40      242.96    102.59 o 
   0   9  13       48.51       56.30     16.89 o 
   1   9  13      796.16      799.47     18.74 o 
   2   9  13      349.80      370.95     14.08 o 
   3   9  13      218.64      218.81     22.52 o 
   4   9  13      291.33      293.74     27.87 o 
   5   9  13      419.20      339.48     33.78 o 
   6   9  13      106.97       79.33     43.25 o 
   7   9  13      529.39      508.72     65.60 o 
   8   9  13       59.26       82.57     65.60 o 
   9   9  13        2.10      194.80     97.39 o 
   0  10  13     1382.18     1356.85     33.78 o 
   1  10  13     3509.04     3605.15     45.81 o 
   2  10  13     1765.55     1692.89     42.23 o 
   3  10  13      728.96      692.55     23.89 o 
   4  10  13      787.12      819.97     42.23 o 
   5  10  13      494.34      384.81     36.43 o 
   6  10  13     1124.25     1262.89     59.32 o 
   7  10  13      215.80      184.10     58.14 o 
   8  10  13       56.45      -23.49     57.62 o 
   9  10  13       79.94       11.65     85.52 o 
   0  11  13     3327.46     3698.96     73.19 o 
   1  11  13     2005.57     2329.41     36.43 o 
   2  11  13      173.43      162.71     25.34 o 
   3  11  13     2785.25     3090.06     51.30 o 
   4  11  13     1769.65     1934.78     43.25 o 
   5  11  13      810.61      805.10     45.81 o 
   6  11  13      328.22      378.21     47.28 o 
   7  11  13       69.78       45.04     78.82 o 
   8  11  13      123.16      177.35     63.70 o 
   9  11  13      230.94      314.53    103.28 o 
   0  12  13      313.47      365.95     28.15 o 
   1  12  13      377.64      356.12     22.52 o 
   2  12  13      141.27      133.68     14.48 o 
   3  12  13       82.88       76.46     39.41 o 
   4  12  13      302.31      282.49     27.02 o 
   5  12  13      706.09      740.79     45.65 o 
   6  12  13       90.74       83.43     43.25 o 
   7  12  13       12.44       43.54     59.32 o 
   8  12  13      126.76      242.59     89.51 o 
   0  13  13     1369.71     1351.22     45.04 o 
   1  13  13      457.17      466.95     18.74 o 
   2  13  13     2563.08     2790.70     41.66 o 
   3  13  13      193.42      137.91     25.34 o 
   4  13  13      298.43      308.93     31.85 o 
   5  13  13        3.34      -13.04     37.66 o 
   6  13  13      458.34      492.78    129.49 o 
   7  13  13      103.71      117.57     66.28 o 
   8  13  13       61.71       33.43     93.33 o 
   0  14  13     4606.46     4627.92     84.45 o 
   1  14  13      494.68      487.52     21.63 o 
   2  14  13     1001.11     1082.11     29.66 o 
   3  14  13      885.56      850.18     31.85 o 
   4  14  13       54.05       38.61     27.02 o 
   5  14  13      381.68      345.86     41.66 o 
   6  14  13      114.67       90.08     47.77 o 
   7  14  13       28.64       -4.74     72.85 o 
   8  14  13       99.81       28.76     73.57 o 
   0  15  13     1492.21     1351.22     50.67 o 
   1  15  13      242.63      243.33     30.97 o 
   2  15  13      377.59      349.06     21.63 o 
   3  15  13      212.34      188.99     23.89 o 
   4  15  13       21.35       26.85     25.65 o 
   5  15  13      165.27       96.96     35.17 o 
   6  15  13      141.48      129.98     53.49 o 
   7  15  13       16.06      -64.75     64.75 o 
   8  15  13       14.23       17.66     85.17 o 
   0  16  13     2343.53     2218.25     61.93 o 
   1  16  13      460.74      542.60     33.78 o 
   2  16  13      470.62      453.90     27.02 o 
   3  16  13     3608.73     3956.71     65.60 o 
   4  16  13      287.36      284.57     31.85 o 
   5  16  13     1301.73     1412.78     57.62 o 
   6  16  13      137.14      110.04     43.25 o 
   7  16  13      488.39      463.35     85.17 o 
   8  16  13      225.69      352.61     95.30 o 
   0  17  13        1.08      168.90     33.78 o 
   1  17  13     5925.98     6199.20    106.97 o 
   2  17  13       78.08       95.41     33.78 o 
   3  17  13     2407.10     2699.86     55.73 o 
   4  17  13      438.65      458.27     47.86 o 
   5  17  13      515.21      446.00     47.77 o 
   6  17  13       65.54       59.12     70.38 o 
   7  17  13       28.44      124.34     92.90 o 
   8  17  13      117.03      176.06    104.16 o 
   0  18  13      303.08      315.28     39.41 o 
   1  18  13       66.09       47.09     21.63 o 
   2  18  13      872.34      861.73     35.83 o 
   3  18  13       80.46       47.86     23.89 o 
   4  18  13     1436.29     1633.50     51.30 o 
   5  18  13      197.26      126.81     56.30 o 
   6  18  13       87.79      110.99     54.05 o 
   7  18  13      170.16      121.73     95.71 o 
   8  18  13      142.23       10.38     89.51 o 
   0  19  13     6087.23     6733.57    140.75 o 
   1  19  13     5969.74     6648.67     88.98 o 
   2  19  13     2848.67     3004.67    132.31 o 
   3  19  13     2571.00     2704.12     61.61 o 
   4  19  13      171.86       81.64     35.83 o 
   5  19  13      476.23      431.62     59.12 o 
   6  19  13      138.20      -13.06     48.70 o 
   7  19  13      141.80      140.10     90.08 o 
   0  20  13        8.55        5.63     28.15 o 
   1  20  13     2123.68     2463.88     47.77 o 
   2  20  13       41.90       28.15     23.89 o 
   3  20  13     2543.26     2856.74     61.61 o 
   4  20  13      204.01      147.87     37.66 o 
   5  20  13      365.26      427.11     45.65 o 
   6  20  13      455.23      429.76     63.70 o 
   7  20  13      427.77      514.28     83.60 o 
   0  21  13        9.69       28.15     33.78 o 
   1  21  13      330.57      312.49     27.87 o 
   2  21  13       55.84       45.04     27.87 o 
   3  21  13      869.56      807.03     43.79 o 
   4  21  13        2.40      -25.21     45.65 o 
   5  21  13       30.38        5.63     47.74 o 
   6  21  13      188.37      220.82     70.34 o 
   7  21  13       18.64      123.86    112.60 o 
   0  22  13        2.91       11.26     33.78 o 
   1  22  13     4399.10     4778.12     81.54 o 
   2  22  13      248.63      225.42     33.66 o 
   3  22  13     2965.87     3229.31     84.45 o 
   4  22  13      287.01      281.31     43.25 o 
   5  22  13     1010.02     1157.14     81.64 o 
   6  22  13      298.53      275.27     72.93 o 
   7  22  13       47.31       -2.82     71.66 o 
   0  23  13     1083.41     1204.84     61.93 o 
   1  23  13      718.22      698.13     37.66 o 
   2  23  13     3112.89     3685.85     72.93 o 
   3  23  13      488.11      422.33     43.79 o 
   4  23  13     1994.19     2222.86     81.54 o 
   5  23  13      414.44      510.76     65.60 o 
   6  23  13      139.29       54.74     71.33 o 
   7  23  13       76.56      157.27     89.51 o 
   0  24  13       69.86       84.45     39.41 o 
   1  24  13       41.52       59.12     31.85 o 
   2  24  13      103.90       53.98     33.66 o 
   3  24  13       11.18       30.56     67.56 o 
   4  24  13      967.16     1103.88     98.53 o 
   5  24  13      238.31      115.42     87.27 o 
   6  24  13      403.36      354.87     83.60 o 
   0  25  13     1850.74     2240.77     90.08 o 
   1  25  13       15.84        8.45     31.85 o 
   2  25  13       45.98       21.39     39.22 o 
   3  25  13      538.71      550.68     47.77 o 
   4  25  13       34.55       30.97     43.79 o 
   5  25  13      223.91      238.77     70.34 o 
   6  25  13       90.47       21.80     75.73 o 
   0  26  13      591.32      411.00     61.93 o 
   1  26  13      108.17       57.43     45.04 o 
   2  26  13      388.58      310.94     41.66 o 
   3  26  13      604.38      550.42     64.75 o 
   4  26  13      111.31      131.99     52.76 o 
   5  26  13      750.12      856.24     87.27 o 
   6  26  13        2.47      -22.82     75.33 o 
   0  27  13      184.64      225.20     67.56 o 
   1  27  13       74.67       85.64     37.66 o 
   2  27  13       29.55       38.85     39.22 o 
   3  27  13       30.09       48.87     49.64 o 
   4  27  13      132.76      100.72     81.64 o 
   5  27  13       47.46       42.23     63.70 o 
   0  28  13      178.88      157.64     56.30 o 
   1  28  13       46.10       15.42     45.65 o 
   2  28  13      285.06      246.11     45.65 o 
   3  28  13      526.36      700.19    109.79 o 
   4  28  13      348.86      360.09     65.60 o 
   5  28  13        6.05        9.09    118.23 o 
   0  29  13       57.31       39.41     61.93 o 
   1  29  13       95.88      103.59     56.30 o 
   2  29  13       60.13       80.93     47.28 o 
   3  29  13       60.51      -47.28     47.28 o 
   4  29  13       49.03      121.05     63.70 o 
   5  29  13       21.19      116.60    149.91 o 
   0  30  13      106.46       28.15     90.08 o 
   1  30  13       40.97       22.52     51.75 o 
   2  30  13       82.41      147.96     49.64 o 
   3  30  13       26.25      -20.31     55.31 o 
   4  30  13        6.63      -32.79     67.33 o 
   0  31  13      140.19      208.31     90.08 o 
   1  31  13        6.65        9.50     81.64 o 
   2  31  13        9.54      -73.19     73.19 o 
   3  31  13       70.33      122.67    132.31 o 
   0  32  13        2.79        5.63    106.97 o 
   1  32  13      271.12      282.10     64.88 o 
   2  32  13       56.51      -30.71     63.46 o 
   3  32  13      127.01       48.94    101.34 o 
   0  33  13       61.47      129.49    101.34 o 
   1  33  13        7.37       16.02     77.55 o 
   2  33  13       42.43       24.80     72.93 o 
   0  34  13       14.62       78.82    118.23 o 
   0   0  14     1949.36     2088.76     56.30 o 
   1   0  14        9.73        0.00     11.26 o 
   2   0  14      133.70      129.49     11.26 o 
   3   0  14        6.82       16.89     11.26 o 
   4   0  14     3965.85     4183.15     84.45 o 
   5   0  14       59.14       61.93     39.41 o 
   6   0  14     3332.02     4194.41    157.64 o 
   7   0  14       50.82       16.89     61.93 o 
   8   0  14      120.71       22.52     73.19 o 
   9   0  14        8.99      -61.93    101.34 o 
   0   1  14     2245.96     2449.08     39.41 o 
   1   1  14     6790.66     7151.60     67.33 o 
   2   1  14     2930.27     3032.55     47.86 o 
   3   1  14      476.87      530.82     22.52 o 
   4   1  14     2286.51     2629.79     41.66 o 
   5   1  14       73.46       36.13     22.91 o 
   6   1  14     1958.41     2371.70     81.64 o 
   7   1  14      466.32      421.38     98.53 o 
   8   1  14      883.47      957.11     77.55 o 
   9   1  14       59.56       79.87    149.20 o 
   0   2  14     6200.31     6260.65     84.45 o 
   1   2  14     6389.77     6842.13     63.32 o 
   2   2  14     3118.40     3219.26     37.66 o 
   3   2  14     2856.25     3091.09     41.66 o 
   4   2  14      697.53      719.08     22.91 o 
   5   2  14      124.16      112.89     28.15 o 
   6   2  14     1355.24     1568.73     59.32 o 
   7   2  14      260.02      188.01     45.81 o 
   8   2  14       37.53       42.54     53.63 o 
   9   2  14      207.46      267.43     91.56 o 
   0   3  14      103.98      106.97     11.26 o 
   1   3  14      210.33      206.28      9.37 o 
   2   3  14      241.86      211.47     11.94 o 
   3   3  14     3446.46     3633.36     84.45 o 
   4   3  14      109.11       78.49     14.48 o 
   5   3  14     1043.89     1041.84     39.81 o 
   6   3  14       17.36       41.73     33.66 o 
   7   3  14        6.92      -39.81     39.81 o 
   8   3  14      619.52      756.75     73.57 o 
   9   3  14      134.13       11.11     69.78 o 
   0   4  14    15520.85    18179.52    242.09 o 
   1   4  14     9157.78     9538.81    118.23 o 
   2   4  14     1549.04     1588.18     28.15 o 
   3   4  14     3016.45     3245.27     45.65 o 
   4   4  14       53.09       -2.41     13.51 o 
   5   4  14      495.51      481.28     35.17 o 
   6   4  14      118.11      197.54     39.81 o 
   7   4  14       49.31       56.98     53.49 o 
   8   4  14      979.18     1247.80     77.55 o 
   9   4  14      233.28      204.29     84.45 o 
   0   5  14    18867.77    20904.47    275.87 o 
   1   5  14     3329.81     3651.37     35.83 o 
   2   5  14     2527.60     2743.90     39.41 o 
   3   5  14      236.59      285.18     50.67 o 
   4   5  14      565.03      527.02     28.11 o 
   5   5  14      151.58      153.78     27.02 o 
   6   5  14      107.31       68.90     41.66 o 
   7   5  14       89.25       20.07     56.30 o 
   8   5  14      208.05      144.93     73.19 o 
   9   5  14      150.81      103.03     79.32 o 
   0   6  14      354.10      326.54     16.89 o 
   1   6  14      920.93      972.36     64.75 o 
   2   6  14      337.77      313.73     19.71 o 
   3   6  14      119.98      132.02     14.08 o 
   4   6  14      125.27       81.89     21.63 o 
   5   6  14        8.80       31.18     25.65 o 
   6   6  14      129.17       85.70     35.17 o 
   7   6  14      180.66      141.53     84.45 o 
   8   6  14       54.21      115.98     59.32 o 
   9   6  14       15.92       27.63    106.97 o 
   0   7  14       75.28       95.71     11.26 o 
   1   7  14      594.03      540.72     15.92 o 
   2   7  14       24.99       48.02      7.96 o 
   3   7  14      487.40      427.19     14.08 o 
   4   7  14     1521.64     1666.96     53.49 o 
   5   7  14       27.01       -5.63     23.89 o 
   6   7  14      522.41      406.88    104.16 o 
   7   7  14      404.74      330.70     59.32 o 
   8   7  14      204.81      175.19    174.53 o 
   9   7  14       63.21      -37.34     92.90 o 
   0   8  14      596.34      591.16     22.52 o 
   1   8  14     1315.04     1279.07     21.63 o 
   2   8  14     2891.76     3398.12     41.66 o 
   3   8  14     1419.94     1654.69     76.01 o 
   4   8  14      910.74     1029.93     37.66 o 
   5   8  14        0.16      -27.02     27.02 o 
   6   8  14       45.87       32.44     41.66 o 
   7   8  14      155.29      201.23     81.64 o 
   8   8  14       78.20      216.45     71.33 o 
   9   8  14      366.70      257.23    120.20 o 
   0   9  14      607.59      636.20     28.15 o 
   1   9  14       26.42        7.88      9.37 o 
   2   9  14        8.11       -4.50      9.37 o 
   3   9  14     1280.00     1305.46     39.41 o 
   4   9  14      471.10      479.91     29.66 o 
   5   9  14      854.38      884.33     81.64 o 
   6   9  14      119.43      105.17     95.71 o 
   7   9  14      411.92      391.95     63.32 o 
   8   9  14       42.67       45.04     67.68 o 
   9   9  14      104.91      123.35     97.77 o 
   0  10  14     3161.58     3276.70     61.93 o 
   1  10  14     1347.00     1460.04     28.15 o 
   2  10  14      141.41      113.11     14.08 o 
   3  10  14     3096.55     3542.91     61.61 o 
   4  10  14     1700.03     1847.63     45.65 o 
   5  10  14      438.07      362.32     39.41 o 
   6  10  14      713.02      667.75     55.73 o 
   7  10  14        1.39       19.71     55.73 o 
   8  10  14      314.18      308.92     73.57 o 
   9  10  14      320.03      316.69    110.62 o 
   0  11  14     1095.00     1069.71     39.41 o 
   1  11  14     2876.95     3071.97     41.66 o 
   2  11  14     1259.77     1302.55     33.78 o 
   3  11  14      939.34      980.78     29.66 o 
   4  11  14     2339.35     2472.41     57.62 o 
   5  11  14      476.95      533.09     53.49 o 
   6  11  14      620.38      643.63     51.30 o 
   7  11  14      274.15      260.26     73.19 o 
   8  11  14       38.66       45.74     63.32 o 
   0  12  14      298.74      258.98     28.15 o 
   1  12  14      295.76      314.36     25.34 o 
   2  12  14      118.52      106.60     22.52 o 
   3  12  14       47.30       50.05     30.97 o 
   4  12  14      119.63       64.93     29.66 o 
   5  12  14       26.59       51.33     32.29 o 
   6  12  14       78.81        6.65     43.25 o 
   7  12  14      112.22      100.61     61.61 o 
   8  12  14       23.93      175.42    100.06 o 
   0  13  14      278.86      309.65     28.15 o 
   1  13  14      383.77      448.12     21.63 o 
   2  13  14      589.95      611.35     56.30 o 
   3  13  14     1242.27     1358.73    101.34 o 
   4  13  14      612.48      632.79     37.66 o 
   5  13  14       78.33       87.27     35.83 o 
   6  13  14       10.80      -41.66     41.66 o 
   7  13  14      205.14      284.77    109.79 o 
   8  13  14      155.02      188.61     91.56 o 
   0  14  14     1073.11     1080.97     45.04 o 
   1  14  14      669.01      689.86     25.65 o 
   2  14  14      861.19      850.39     25.65 o 
   3  14  14     1565.77     1581.69     39.22 o 
   4  14  14      399.56      367.65     33.66 o 
   5  14  14      118.68      129.77     39.22 o 
   6  14  14       80.80       75.22     53.49 o 
   7  14  14      355.77      273.21     75.33 o 
   8  14  14       86.01       94.27     77.55 o 
   0  15  14      266.31      270.24     28.15 o 
   1  15  14      260.75      257.68     19.91 o 
   2  15  14      207.71      192.82     17.59 o 
   3  15  14       48.17       53.49     25.34 o 
   4  15  14      153.15      145.80     29.66 o 
   5  15  14       72.18       67.56     39.81 o 
   6  15  14       51.57       11.03     47.28 o 
   7  15  14        5.95       55.31     67.33 o 
   8  15  14        4.69       45.29     89.25 o 
   0  16  14     1998.69     2240.77     56.30 o 
   1  16  14     4283.92     4436.73     69.58 o 
   2  16  14      387.74      378.02     25.65 o 
   3  16  14      719.97      752.46     33.66 o 
   4  16  14      438.32      477.51     39.22 o 
   5  16  14     2007.01     2175.16     98.53 o 
   6  16  14       49.01       16.09     76.01 o 
   7  16  14        1.16       -5.78     67.33 o 
   8  16  14       28.03       45.84     94.59 o 
   0  17  14     4068.71     4194.41     90.08 o 
   1  17  14     1670.57     2076.04     43.25 o 
   2  17  14     1647.28     1783.06     45.65 o 
   3  17  14     2362.76     2559.04     57.62 o 
   4  17  14      395.43      465.32     39.81 o 
   5  17  14       10.46       10.07     37.66 o 
   6  17  14       97.06       71.16     48.70 o 
   7  17  14       88.12       95.71    104.16 o 
   8  17  14       26.35       12.01     92.90 o 
   0  18  14      303.69      365.95     39.41 o 
   1  18  14      218.54      242.23     25.65 o 
   2  18  14      372.28      356.59     29.66 o 
   3  18  14     1074.75     1250.09     42.23 o 
   4  18  14      598.40      677.30     37.48 o 
   5  18  14      136.10      163.27     43.79 o 
   6  18  14       44.75       99.61     92.90 o 
   7  18  14       55.48       65.24     67.33 o 
   0  19  14     2990.93     3028.98     78.82 o 
   1  19  14      856.50      968.87     37.66 o 
   2  19  14     1643.57     1791.51     53.49 o 
   3  19  14      760.05      791.04     39.81 o 
   4  19  14     2505.09     2843.00     72.93 o 
   5  19  14      412.87      373.47     49.64 o 
   6  19  14       71.59       65.95     54.05 o 
   7  19  14      197.20      130.32    185.79 o 
   0  20  14     5110.96     5281.01    123.86 o 
   1  20  14     2516.30     3052.32     57.62 o 
   2  20  14     2309.03     2440.15    101.34 o 
   3  20  14      862.54      831.59     39.81 o 
   4  20  14      300.35      345.41     50.67 o 
   5  20  14      294.93      374.73     55.31 o 
   6  20  14      243.43      151.21     56.30 o 
   7  20  14      201.12      205.50     76.97 o 
   0  21  14      411.11      411.00     39.41 o 
   1  21  14      548.90      530.96     29.66 o 
   2  21  14      281.02      279.91     50.67 o 
   3  21  14      193.73      241.57     37.66 o 
   4  21  14      223.17      227.71     45.65 o 
   5  21  14       48.10       39.66     45.04 o 
   6  21  14      195.32      136.88     62.22 o 
   7  21  14       10.11      -82.84     87.27 o 
   0  22  14       31.99       16.89     39.41 o 
   1  22  14      445.29      541.93     47.86 o 
   2  22  14      685.89      842.62     56.30 o 
   3  22  14      656.85      711.76     50.67 o 
   4  22  14      537.80      554.51     53.63 o 
   5  22  14      220.89      182.10     57.62 o 
   6  22  14       97.73      210.40     69.58 o 
   7  22  14        3.49       42.74     85.17 o 
   0  23  14     2669.90     3259.81    101.34 o 
   1  23  14      165.55      259.91     35.83 o 
   2  23  14     1825.29     1943.77     57.62 o 
   3  23  14       85.43       45.04     39.81 o 
   4  23  14      935.63      907.52     56.80 o 
   5  23  14      168.36       86.97     56.80 o 
   6  23  14      355.60      340.62     83.60 o 
   0  24  14       22.91       28.15     39.41 o 
   1  24  14        7.98       14.26     39.41 o 
   2  24  14        2.30      -31.28     73.19 o 
   3  24  14       85.33      164.92     44.63 o 
   4  24  14      495.13      459.40     55.31 o 
   5  24  14      520.04      480.88     87.27 o 
   6  24  14       37.25       -8.45     67.68 o 
   0  25  14       32.64       73.19     56.30 o 
   1  25  14       78.11       45.37     33.66 o 
   2  25  14      970.49     1087.65     51.75 o 
   3  25  14      256.10      220.82     47.77 o 
   4  25  14      797.26      844.02     76.01 o 
   5  25  14      913.19     1030.60     87.31 o 
   6  25  14      173.28       48.84     82.24 o 
   0  26  14     1668.06     1700.28     90.08 o 
   1  26  14      255.88      252.41     45.04 o 
   2  26  14       16.93       18.96     36.43 o 
   3  26  14      217.06      292.28     51.30 o 
   4  26  14       26.52       30.73     47.28 o 
   5  26  14      109.17      -18.96     74.39 o 
   6  26  14      442.38      536.97    109.43 o 
   0  27  14        1.57      -50.67     50.67 o 
   1  27  14        0.65       16.65     45.65 o 
   2  27  14       29.97       60.32     41.66 o 
   3  27  14      142.58       77.57     61.93 o 
   4  27  14       25.80       -8.45     55.73 o 
   5  27  14       26.27      -79.10     80.96 o 
   0  28  14      180.95      123.86     61.93 o 
   1  28  14      241.73      221.07     51.30 o 
   2  28  14      102.29       65.42     41.66 o 
   3  28  14       93.42      111.82     57.62 o 
   4  28  14      107.40      126.93     65.60 o 
   5  28  14      200.57      103.07     71.61 o 
   0  29  14        1.77       -5.63     84.45 o 
   1  29  14      161.25      192.23     55.31 o 
   2  29  14       72.79       59.12     81.64 o 
   3  29  14      261.48      170.20     51.30 o 
   4  29  14       65.17       31.67     62.22 o 
   0  30  14       38.96       39.41     84.45 o 
   1  30  14        7.42       16.89     51.75 o 
   2  30  14       79.83       83.62     53.63 o 
   3  30  14      105.29       80.76     56.80 o 
   4  30  14       27.48       42.65    104.16 o 
   0  31  14        3.37       16.89     78.82 o 
   1  31  14      109.42       88.03     64.88 o 
   2  31  14       72.65       81.38    101.34 o 
   3  31  14       38.45      108.91     63.32 o 
   0  32  14       27.09       45.04     90.08 o 
   1  32  14      472.41      606.28    129.49 o 
   2  32  14      101.30       75.79     73.95 o 
   0  33  14       79.84      168.90    129.49 o 
   1  33  14        9.44      -76.97     76.97 o 
   1   0  15      131.06      106.97     11.26 o 
   2   0  15       22.53       11.26     16.89 o 
   3   0  15        2.29        5.63      5.63 o 
   4   0  15     2266.77     2848.82     67.56 o 
   5   0  15       32.63       28.15     33.78 o 
   6   0  15        8.29      -22.52     50.67 o 
   7   0  15      804.30      827.62     84.45 o 
   8   0  15      768.56      563.01    101.34 o 
   9   0  15      183.10      180.16    123.86 o 
   0   1  15     5171.43     5297.90     67.56 o 
   1   1  15     1443.58     1471.56     21.63 o 
   2   1  15     3024.97     2981.19     35.83 o 
   3   1  15      432.57      459.95     18.74 o 
   4   1  15     7337.87     8642.81    112.99 o 
   5   1  15       84.99       97.88     25.65 o 
   6   1  15     1056.33     1044.30     84.45 o 
   7   1  15      404.16      292.48     59.12 o 
   8   1  15      392.23      333.82     81.64 o 
   9   1  15       71.09      -44.08     78.10 o 
   0   2  15     1752.94     1553.90     28.15 o 
   1   2  15      290.30      266.37      9.37 o 
   2   2  15     1920.82     2196.82     39.41 o 
   3   2  15     1708.47     1943.68     33.66 o 
   4   2  15      641.36      576.40     47.86 o 
   5   2  15      635.63      649.54     35.17 o 
   6   2  15      989.81     1074.01     87.27 o 
   7   2  15      213.64      126.68     51.75 o 
   8   2  15       88.94       84.45     65.60 o 
   9   2  15      169.51      158.03     82.24 o 
   0   3  15     2690.56     2944.53     50.67 o 
   1   3  15     1267.30     1348.55     19.91 o 
   2   3  15      207.22      171.76     11.94 o 
   3   3  15      328.09      295.61     15.92 o 
   4   3  15      256.97      240.90     19.91 o 
   5   3  15        8.15       15.16     25.65 o 
   6   3  15      155.99      165.15     41.66 o 
   7   3  15      637.16      595.19     55.31 o 
   8   3  15      271.64      230.72     61.61 o 
   9   3  15       53.77       14.84     83.32 o 
   0   4  15     4612.01     5247.23     78.82 o 
   1   4  15      869.12      968.29     17.59 o 
   2   4  15     1470.81     1605.45     25.65 o 
   3   4  15      721.00      707.93     30.97 o 
   4   4  15      377.22      367.28     59.12 o 
   5   4  15       47.93       42.23     31.85 o 
   6   4  15      958.73     1168.34     81.64 o 
   7   4  15      414.49      421.20     60.84 o 
   8   4  15       21.75       26.90     52.76 o 
   9   4  15       90.02      120.38     83.32 o 
   0   5  15     6060.13     7048.86     95.71 o 
   1   5  15     3759.94     3945.79     90.08 o 
   2   5  15      752.91      665.41     17.59 o 
   3   5  15      166.46      131.57     13.51 o 
   4   5  15     2060.17     2235.49     43.79 o 
   5   5  15     1369.17     1400.45     49.64 o 
   6   5  15      661.94      744.97     73.19 o 
   7   5  15      111.58       63.66     51.30 o 
   8   5  15      313.69      270.62     87.27 o 
   9   5  15       30.28       22.79     80.96 o 
   0   6  15        3.49        0.00     11.26 o 
   1   6  15      154.02      113.57      9.37 o 
   2   6  15     1079.20     1154.28     23.89 o 
   3   6  15      834.79      859.03     25.65 o 
   4   6  15      134.88      108.67     22.91 o 
   5   6  15       87.77       50.67     28.15 o 
   6   6  15       95.16       62.52     37.66 o 
   7   6  15      156.43      122.22     47.28 o 
   8   6  15       27.09      169.07     87.27 o 
   9   6  15      125.88       26.46     79.32 o 
   0   7  15     1071.09     1120.39     28.15 o 
   1   7  15     1849.67     2032.71     27.87 o 
   2   7  15     5254.87     5723.37     63.70 o 
   3   7  15      601.82      643.10     33.78 o 
   4   7  15     1330.21     1257.58     41.66 o 
   5   7  15      146.14      143.07     29.66 o 
   6   7  15      123.52       81.76     44.63 o 
   7   7  15       85.60       48.34     57.62 o 
   8   7  15       88.02      120.17     57.62 o 
   9   7  15      143.83      222.73    101.34 o 
   0   8  15      112.24      118.23     16.89 o 
   1   8  15     5852.46     6280.54     67.56 o 
   2   8  15     1156.04     1325.99     22.52 o 
   3   8  15     2840.67     3166.11     52.76 o 
   4   8  15     1010.12      997.10     42.23 o 
   5   8  15      376.17      318.50     70.38 o 
   6   8  15       28.21      -19.47     70.38 o 
   7   8  15      100.63       38.83     57.62 o 
   8   8  15      375.73      383.71     70.38 o 
   9   8  15      185.10      293.89    103.06 o 
   0   9  15      328.78      264.61     22.52 o 
   1   9  15       16.67       11.26      9.37 o 
   2   9  15      137.35      133.80     14.08 o 
   3   9  15       44.05       50.97     11.94 o 
   4   9  15      205.04      118.50     23.89 o 
   5   9  15      140.94      146.38     32.29 o 
   6   9  15      100.45      107.48     43.25 o 
   7   9  15       51.02      133.06     58.14 o 
   8   9  15       72.81      142.20     68.90 o 
   9   9  15       28.93       78.02    126.68 o 
   0  10  15     5184.30     5630.08     95.71 o 
   1  10  15     4170.26     4798.48     57.62 o 
   2  10  15      734.04      765.69     21.63 o 
   3  10  15     1222.02     1265.01     36.60 o 
   4  10  15     3137.47     3445.41     81.64 o 
   5  10  15     1078.78     1034.10     51.03 o 
   6  10  15      621.61      636.75     57.62 o 
   7  10  15       51.31      165.56     98.53 o 
   8  10  15       23.59       34.10     68.90 o 
   0  11  15     1454.41     1542.64     45.04 o 
   1  11  15     2814.78     2943.25     50.67 o 
   2  11  15      224.07      175.90     30.97 o 
   3  11  15     2306.25     2479.24     49.64 o 
   4  11  15     5203.25     6272.60    102.59 o 
   5  11  15     1356.53     1369.66     60.41 o 
   6  11  15      343.09      305.19     53.63 o 
   7  11  15       46.73      113.51     61.61 o 
   8  11  15       59.16        8.23     75.73 o 
   0  12  15        1.15       28.15     22.52 o 
   1  12  15       11.85      -11.26     11.94 o 
   2  12  15       48.49       44.24     13.51 o 
   3  12  15      100.91       81.91     19.91 o 
   4  12  15       68.84       28.15     42.23 o 
   5  12  15       30.63       79.13     36.60 o 
   6  12  15      168.33      127.92     49.64 o 
   7  12  15      407.90      457.20     69.58 o 
   8  12  15      119.85      156.52     84.32 o 
   0  13  15     3198.44     3721.48     78.82 o 
   1  13  15       71.75       95.37     30.97 o 
   2  13  15      860.12      764.13     25.65 o 
   3  13  15       89.49      112.60     19.91 o 
   4  13  15        2.52      -24.25     25.65 o 
   5  13  15      149.73      155.01     31.11 o 
   6  13  15       33.58      -23.50     45.65 o 
   7  13  15      112.62      141.08     67.33 o 
   8  13  15      106.43      313.15     98.53 o 
   0  14  15     2962.20     3040.24     67.56 o 
   1  14  15      591.13      645.31     25.65 o 
   2  14  15     1261.04     1341.54     50.67 o 
   3  14  15     1081.34     1064.11     35.83 o 
   4  14  15      195.56      175.80     33.66 o 
   5  14  15      206.58      253.48     43.79 o 
   6  14  15      165.71      108.64     51.03 o 
   7  14  15      405.91      422.22     73.95 o 
   8  14  15      188.32      275.40    114.53 o 
   0  15  15       42.03       78.82     22.52 o 
   1  15  15        9.45       11.89     19.71 o 
   2  15  15        8.53        1.25     17.59 o 
   3  15  15       47.05       50.20     22.91 o 
   4  15  15      134.90      115.10     35.17 o 
   5  15  15      628.61      641.43     49.64 o 
   6  15  15      247.07      221.16     51.30 o 
   7  15  15      148.67      127.17     62.23 o 
   8  15  15      136.73      146.04    109.79 o 
   0  16  15      123.61      112.60     28.15 o 
   1  16  15     3784.80     4216.92     67.33 o 
   2  16  15      227.35      217.67     23.89 o 
   3  16  15     5718.46     6353.13    106.61 o 
   4  16  15      656.78      721.62     47.28 o 
   5  16  15       34.22       61.69     45.65 o 
   6  16  15      212.61      166.65    101.34 o 
   7  16  15      198.98      181.16     67.33 o 
   8  16  15       70.62      138.69     75.87 o 
   0  17  15     4499.97     5112.11    101.34 o 
   1  17  15     1047.01     1085.03     36.60 o 
   2  17  15     6009.31     6871.92    112.60 o 
   3  17  15     1340.58     1648.07     49.64 o 
   4  17  15     1928.23     2193.02     76.01 o 
   5  17  15      165.35      167.88     43.25 o 
   6  17  15      590.56      537.76     63.70 o 
   7  17  15       28.55       36.45     79.32 o 
   8  17  15       56.96       60.80     93.69 o 
   0  18  15       20.54       16.89     28.15 o 
   1  18  15      252.45      277.65     25.65 o 
   2  18  15      724.95      650.87     35.83 o 
   3  18  15     1143.11     1255.53     43.79 o 
   4  18  15      906.34     1003.58     49.64 o 
   5  18  15        4.71       94.18     43.25 o 
   6  18  15      191.75      130.62     59.32 o 
   7  18  15      107.09      109.79     82.47 o 
   0  19  15       46.31      427.89     45.04 o 
   1  19  15     3301.35     3899.14     71.33 o 
   2  19  15      528.18      622.24     35.83 o 
   3  19  15      353.56      323.95     31.85 o 
   4  19  15      119.96       61.93     31.85 o 
   5  19  15      275.59      299.44     51.30 o 
   6  19  15      772.10      757.68    126.68 o 
   7  19  15      275.74      238.46     95.30 o 
   0  20  15     5001.44     5421.76    112.60 o 
   1  20  15      673.09      755.13     33.66 o 
   2  20  15     4896.15     5724.83     85.52 o 
   3  20  15       69.84       34.11     33.66 o 
   4  20  15      211.16      216.10     41.66 o 
   5  20  15      182.30      108.61     47.28 o 
   6  20  15       47.26       79.18     61.61 o 
   7  20  15       57.39        5.63     91.56 o 
   0  21  15      119.73      106.97     33.78 o 
   1  21  15     1807.54     2083.88     51.30 o 
   2  21  15      536.39      594.31     35.83 o 
   3  21  15      276.75      265.29     39.22 o 
   4  21  15      322.41      343.31     76.01 o 
   5  21  15      114.81       55.26     53.63 o 
   6  21  15      230.55      266.01     68.72 o 
   7  21  15        0.47       14.08     91.56 o 
   0  22  15       21.11        0.00     33.78 o 
   1  22  15      911.79      853.01     81.64 o 
   2  22  15     3145.74     3535.94    104.16 o 
   3  22  15      856.08      904.17     51.30 o 
   4  22  15     1139.02     1145.39     66.28 o 
   5  22  15      271.83      193.09     53.63 o 
   6  22  15       97.67      131.58     90.08 o 
   7  22  15       64.69      137.06    115.25 o 
   0  23  15      368.69      349.06     50.67 o 
   1  23  15     2328.16     2716.85     90.08 o 
   2  23  15      709.78      756.65     43.25 o 
   3  23  15      337.60      320.91     49.64 o 
   4  23  15       13.53       64.88     41.66 o 
   5  23  15      142.27      119.81     49.64 o 
   6  23  15       45.00       62.78     65.60 o 
   0  24  15       12.92       33.78     39.41 o 
   1  24  15      176.34      176.14     35.83 o 
   2  24  15      184.42      165.03     39.81 o 
   3  24  15       19.55       -6.57     45.81 o 
   4  24  15      661.61      776.74     70.38 o 
   5  24  15      223.91      168.72     61.61 o 
   6  24  15      267.04      295.58     83.60 o 
   0  25  15     1680.87     1790.36     95.71 o 
   1  25  15      357.49      349.43     39.81 o 
   2  25  15      671.78      574.32     43.25 o 
   3  25  15     1128.78     1192.46     73.19 o 
   4  25  15       84.19       22.12     84.45 o 
   5  25  15      407.84      381.08     76.01 o 
   6  25  15      147.79      181.60     84.97 o 
   0  26  15       78.86       84.45     61.93 o 
   1  26  15       54.13       70.06     35.17 o 
   2  26  15      167.94      173.18     49.64 o 
   3  26  15      230.17      153.89     53.63 o 
   4  26  15      346.11      376.94     61.61 o 
   5  26  15      102.71      171.15     65.58 o 
   0  27  15       14.96       50.67     61.93 o 
   1  27  15       37.00       35.66     41.66 o 
   2  27  15       33.50       82.31     41.66 o 
   3  27  15       27.28       34.41     52.76 o 
   4  27  15      102.35       85.15    129.49 o 
   5  27  15      107.45       36.75    104.16 o 
   0  28  15       67.78      146.38     56.30 o 
   1  28  15       74.40      -12.97     45.65 o 
   2  28  15      166.99      153.26     52.76 o 
   3  28  15      279.15      333.82     81.64 o 
   4  28  15      146.39      128.63     51.30 o 
   5  28  15      205.69      142.05     76.94 o 
   0  29  15      412.53      365.95     90.08 o 
   1  29  15       39.73      101.55     53.63 o 
   2  29  15        3.35      -39.41     55.73 o 
   3  29  15      232.98      217.80     59.72 o 
   4  29  15       24.68        5.63     71.66 o 
   0  30  15       21.49       -5.63     73.19 o 
   1  30  15       31.35       73.19     51.75 o 
   2  30  15       35.26       -4.83     84.45 o 
   3  30  15       23.01       67.56     63.32 o 
   4  30  15       14.74      -84.32     87.31 o 
   0  31  15        0.36      -28.15     78.82 o 
   1  31  15        7.08       32.17     67.56 o 
   2  31  15       70.36      164.28     75.73 o 
   3  31  15      126.64       72.86    101.34 o 
   0  32  15       18.45      -50.67     90.08 o 
   1  32  15      138.48      218.79     84.45 o 
   2  32  15      213.27      278.69     75.64 o 
   0  33  15        2.55      -22.52    101.34 o 
   1  33  15       90.97      149.20     78.43 o 
   0   0  16      123.31      163.27     22.52 o 
   1   0  16      359.04      354.69     22.52 o 
   2   0  16      276.58      208.31     22.52 o 
   3   0  16      752.08      855.77     28.15 o 
   4   0  16     1765.70     1970.53     61.93 o 
   5   0  16      513.45      388.48     56.30 o 
   6   0  16     2684.65     3293.59    118.23 o 
   7   0  16        7.89      -45.04     67.56 o 
   8   0  16       48.43      -84.45     84.45 o 
   9   0  16      254.50      101.34    118.23 o 
   0   1  16     5039.89     5174.04     73.19 o 
   1   1  16     1643.45     1677.84     23.89 o 
   2   1  16     1182.57     1142.91     22.91 o 
   3   1  16     2778.07     3204.08     47.28 o 
   4   1  16       76.91       73.19     21.63 o 
   5   1  16      349.38      356.92     31.11 o 
   6   1  16     2225.45     2980.35     83.32 o 
   7   1  16       16.61      -11.73     61.93 o 
   8   1  16      904.13     1048.99     87.31 o 
   9   1  16       46.56       39.96     81.54 o 
   0   2  16     4792.02     4960.10     73.19 o 
   1   2  16     2261.62     2435.95     47.86 o 
   2   2  16      156.55      138.45     11.94 o 
   3   2  16     2215.94     2235.27     35.83 o 
   4   2  16      788.57      779.78     31.85 o 
   5   2  16      401.46      367.73     33.66 o 
   6   2  16       60.59       58.71     40.54 o 
   7   2  16     1061.53     1059.06     71.33 o 
   8   2  16      353.97      283.61    118.23 o 
   9   2  16      108.67      117.53     93.33 o 
   0   3  16      439.07      382.85     22.52 o 
   1   3  16      438.10      383.18     11.94 o 
   2   3  16      504.75      488.38     45.04 o 
   3   3  16       73.43       45.04     19.71 o 
   4   3  16       69.28       25.65     17.59 o 
   5   3  16       59.63      -16.89     67.56 o 
   6   3  16      651.90      644.16     55.31 o 
   7   3  16        9.55       24.32     49.64 o 
   8   3  16      656.27      664.96     67.33 o 
   9   3  16      357.76      579.38     96.02 o 
   0   4  16      530.11      596.79     22.52 o 
   1   4  16     1595.23     1683.69     23.89 o 
   2   4  16     3522.04     3673.27     49.64 o 
   3   4  16     1894.55     1790.38     31.85 o 
   4   4  16      138.07      129.74     19.91 o 
   5   4  16     1564.91     1659.18     78.82 o 
   6   4  16      181.68      227.41     76.01 o 
   7   4  16      274.56      246.55     55.31 o 
   8   4  16      217.98      202.38     73.57 o 
   9   4  16      199.81      176.78    143.57 o 
   0   5  16      421.73      399.74     22.52 o 
   1   5  16     2470.29     2705.65     53.49 o 
   2   5  16     2573.93     2708.42     61.93 o 
   3   5  16     2571.49     2939.07     47.77 o 
   4   5  16      944.67     1034.96     33.66 o 
   5   5  16      326.36      321.80     35.83 o 
   6   5  16      161.92       56.79     44.63 o 
   7   5  16      164.50       90.08     51.30 o 
   8   5  16      211.72      222.39     67.68 o 
   9   5  16       60.34       55.12     84.97 o 
   0   6  16      708.86      782.58     28.15 o 
   1   6  16     1450.91     1556.76     23.89 o 
   2   6  16      517.37      503.35     33.78 o 
   3   6  16      177.09      149.85     22.52 o 
   4   6  16        0.26       39.41     19.91 o 
   5   6  16       38.32       46.80     31.11 o 
   6   6  16       40.64        5.63     35.83 o 
   7   6  16      140.57      140.13     51.03 o 
   8   6  16      187.13      163.88     71.65 o 
   9   6  16       79.21       77.11     91.31 o 
   0   7  16     1132.87     1007.78     33.78 o 
   1   7  16     7534.37     7693.52     79.62 o 
   2   7  16      562.81      525.78     33.78 o 
   3   7  16     1414.97     1373.34     90.08 o 
   4   7  16      668.75      638.47     53.49 o 
   5   7  16      881.33      761.20     45.65 o 
   6   7  16      219.14      203.80     53.63 o 
   7   7  16      116.55      189.63     90.08 o 
   8   7  16      119.66      246.18     79.32 o 
   9   7  16       43.41        9.67     90.53 o 
   0   8  16     4561.32     4931.95     78.82 o 
   1   8  16      262.88      226.70     30.97 o 
   2   8  16      415.18      421.73     30.97 o 
   3   8  16      328.02      278.55     61.93 o 
   4   8  16      581.14      537.69     31.85 o 
   5   8  16       81.47       45.04     35.83 o 
   6   8  16      165.42      132.31     64.75 o 
   7   8  16      129.47      188.61     63.70 o 
   8   8  16        6.36       -2.82    104.16 o 
   0   9  16      198.82      185.79     22.52 o 
   1   9  16      416.96      382.85     13.51 o 
   2   9  16       76.59       67.81     14.08 o 
   3   9  16       11.38       24.77     16.89 o 
   4   9  16      349.40      335.66     56.30 o 
   5   9  16      550.92      541.99     43.45 o 
   6   9  16      140.23      162.15     49.64 o 
   7   9  16      190.87      147.39     55.31 o 
   8   9  16        0.49       45.37     81.64 o 
   0  10  16      180.45      135.12     22.52 o 
   1  10  16     1901.96     2033.84     33.66 o 
   2  10  16       80.71       40.30     16.89 o 
   3  10  16     2554.00     2811.87     48.70 o 
   4  10  16     5128.11     6027.62    146.38 o 
   5  10  16      983.57      981.65     49.82 o 
   6  10  16       49.11       15.25     53.49 o 
   7  10  16      176.80      138.88     67.56 o 
   8  10  16       10.51       24.45     69.58 o 
   0  11  16       24.61       28.15     22.52 o 
   1  11  16      313.85      271.46     17.59 o 
   2  11  16      757.35      803.53     25.65 o 
   3  11  16      686.66      650.87     29.66 o 
   4  11  16     1738.12     1768.72     49.64 o 
   5  11  16      650.37      541.65    123.86 o 
   6  11  16      312.00      327.42     55.73 o 
   7  11  16       79.29      174.53     67.68 o 
   8  11  16       37.50      -38.61     68.90 o 
   0  12  16      263.54      270.24     28.15 o 
   1  12  16      164.63      126.12     17.59 o 
   2  12  16      684.36      729.71     25.65 o 
   3  12  16      198.14      163.27     21.63 o 
   4  12  16      227.49      148.55     31.11 o 
   5  12  16      277.28      259.75     38.36 o 
   6  12  16       84.24       72.54     49.94 o 
   7  12  16      298.79      333.24     65.60 o 
   8  12  16      300.71      290.34     74.39 o 
   0  13  16       38.46       39.41     22.52 o 
   1  13  16     1371.19     1514.75     33.66 o 
   2  13  16     1319.26     1362.91     31.11 o 
   3  13  16     1270.54     1266.79     39.81 o 
   4  13  16      207.99      179.76     33.66 o 
   5  13  16      266.74      281.87     40.54 o 
   6  13  16      809.42      878.29     67.33 o 
   7  13  16      332.95      484.04    135.12 o 
   8  13  16       94.34       82.44    126.68 o 
   0  14  16      820.18      883.92     39.41 o 
   1  14  16      750.80      730.48     47.86 o 
   2  14  16      258.28      200.93     18.74 o 
   3  14  16      463.83      393.46     64.75 o 
   4  14  16      307.63      285.02     35.83 o 
   5  14  16      447.36      508.69     45.65 o 
   6  14  16      372.77      283.87     60.84 o 
   7  14  16       81.46       86.22     69.58 o 
   8  14  16      242.82      281.27     94.55 o 
   0  15  16     1924.26     2043.72     61.93 o 
   1  15  16       20.73        6.88     17.59 o 
   2  15  16     1201.63     1316.84     87.27 o 
   3  15  16      187.20      152.22     27.87 o 
   4  15  16      725.57      761.33     59.12 o 
   5  15  16      861.40      868.76     55.31 o 
   6  15  16      670.69      638.92     64.57 o 
   7  15  16       12.21      -41.52     62.22 o 
   8  15  16       21.87       89.71    109.79 o 
   0  16  16     3238.77     3490.65     78.82 o 
   1  16  16     3180.30     3531.01     57.62 o 
   2  16  16     1173.53     1197.00     39.41 o 
   3  16  16     6032.97     6901.96    114.63 o 
   4  16  16      389.72      410.48     37.66 o 
   5  16  16      571.13      541.09     95.71 o 
   6  16  16       18.86      109.70     70.38 o 
   7  16  16       52.81       32.37     67.56 o 
   8  16  16       10.25      -66.64    110.78 o 
   0  17  16       44.36       16.89     28.15 o 
   1  17  16     1490.99     1564.58     59.12 o 
   2  17  16      156.02      180.87     27.87 o 
   3  17  16      287.80      278.33     31.11 o 
   4  17  16      346.92      399.74     39.22 o 
   5  17  16      114.85      164.64     98.53 o 
   6  17  16      121.21       69.67     63.32 o 
   7  17  16       74.47       28.15     70.74 o 
   0  18  16     1976.53     2206.99     67.56 o 
   1  18  16       75.04       45.04     56.30 o 
   2  18  16      911.44      930.17     41.66 o 
   3  18  16      862.76      852.24     44.63 o 
   4  18  16       22.01       19.39     35.17 o 
   5  18  16      278.21      380.29     73.19 o 
   6  18  16      134.70       33.42     60.84 o 
   7  18  16       16.01      -30.97     79.62 o 
   0  19  16     1559.25     1672.13     67.56 o 
   1  19  16     2549.78     2936.28     57.62 o 
   2  19  16     4941.68     5563.58     93.49 o 
   3  19  16      115.86      150.14     35.17 o 
   4  19  16      507.48      444.54     45.65 o 
   5  19  16      162.21      182.69     57.62 o 
   6  19  16       62.46       85.26     67.56 o 
   7  19  16       79.88       61.93     91.56 o 
   0  20  16       35.57        5.63     33.78 o 
   1  20  16     4149.85     4388.38     85.52 o 
   2  20  16     1446.94     1565.24     47.77 o 
   3  20  16      120.47      158.23     35.83 o 
   4  20  16      301.29      221.87     45.65 o 
   5  20  16      151.81      128.45     53.63 o 
   6  20  16       38.66       -0.15     69.78 o 
   7  20  16       80.31       97.27     93.49 o 
   0  21  16     1433.51     1666.50     67.56 o 
   1  21  16      209.48      157.09     29.66 o 
   2  21  16        5.49       12.87     27.02 o 
   3  21  16       25.35       58.18     35.17 o 
   4  21  16      264.01      209.51     43.25 o 
   5  21  16      121.64      163.27     51.75 o 
   6  21  16       91.11       71.97     67.33 o 
   7  21  16        1.51      -83.87     83.87 o 
   0  22  16     3457.41     3952.31    101.34 o 
   1  22  16       34.85       30.97     27.87 o 
   2  22  16     1954.61     1970.06     55.31 o 
   3  22  16      337.75      292.02     70.38 o 
   4  22  16      450.23      420.37     47.77 o 
   5  22  16       54.87        8.56     48.70 o 
   6  22  16       21.30      -19.71     98.53 o 
   0  23  16      150.98      180.16     45.04 o 
   1  23  16       85.57       70.38     36.60 o 
   2  23  16       97.03       74.00     40.54 o 
   3  23  16      467.50      379.52     45.65 o 
   4  23  16      275.01      272.22     56.30 o 
   5  23  16      430.72      381.49     81.64 o 
   6  23  16      197.55      192.21     84.97 o 
   0  24  16      114.05       67.56     45.04 o 
   1  24  16      151.78      187.15     35.17 o 
   2  24  16       32.90       51.21     47.86 o 
   3  24  16      120.55       84.94     44.63 o 
   4  24  16      216.04      353.23    115.42 o 
   5  24  16      383.27      362.14     67.56 o 
   6  24  16      129.32      267.37     92.70 o 
   0  25  16      517.25      484.19     67.56 o 
   1  25  16       55.53       38.78     35.17 o 
   2  25  16      664.18      679.12     78.82 o 
   3  25  16      819.72      680.65     60.84 o 
   4  25  16      189.25      276.85     57.62 o 
   5  25  16      316.10      270.28     68.90 o 
   0  26  16      585.73      647.46     61.93 o 
   1  26  16      150.75      177.81     59.12 o 
   2  26  16      275.68      247.48     49.64 o 
   3  26  16      629.33      535.30     57.62 o 
   4  26  16      508.34      495.22     81.64 o 
   5  26  16      185.14      111.69    118.23 o 
   0  27  16       39.17       11.26     50.67 o 
   1  27  16       19.20       15.64     52.76 o 
   2  27  16       17.24       33.78     78.82 o 
   3  27  16        0.64      -34.91     56.30 o 
   4  27  16       53.50       48.26     55.31 o 
   5  27  16       26.50       45.04     67.33 o 
   0  28  16       92.07       90.08     56.30 o 
   1  28  16       99.53      160.46     51.75 o 
   2  28  16       75.73       87.27     59.12 o 
   3  28  16       68.87       74.32     59.32 o 
   4  28  16       74.72      151.50    129.49 o 
   0  29  16      248.23      219.57     90.08 o 
   1  29  16      175.39      116.35     59.32 o 
   2  29  16      112.19        1.81     64.75 o 
   3  29  16      533.84      650.13     73.57 o 
   4  29  16      134.83       14.72    118.23 o 
   0  30  16       13.99       22.52     84.45 o 
   1  30  16       33.59      -16.53     60.84 o 
   2  30  16       30.70      -31.39    106.97 o 
   3  30  16      157.37      159.17    152.01 o 
   0  31  16       79.12      101.34     95.71 o 
   1  31  16      247.06      169.66     67.33 o 
   2  31  16      161.89      217.93     81.54 o 
   3  31  16        0.64       50.13     83.32 o 
   0  32  16      253.98      298.39     95.71 o 
   1  32  16       19.16        6.43     81.07 o 
   2  32  16      105.58      121.89     78.43 o 
   1   0  17      507.78      534.86     22.52 o 
   2   0  17     1006.47      968.37     33.78 o 
   3   0  17      141.78       90.08     16.89 o 
   4   0  17       48.68       61.93     28.15 o 
   5   0  17      386.01      349.06     50.67 o 
   6   0  17      283.01      174.53     50.67 o 
   7   0  17      118.69       33.78     67.56 o 
   8   0  17      543.30      563.01    106.97 o 
   9   0  17      252.19      281.50    135.12 o 
   0   1  17     1313.77     1154.17     28.15 o 
   1   1  17     2965.28     3161.35     39.81 o 
   2   1  17     1379.43     1332.86     25.65 o 
   3   1  17     1092.24     1181.19     30.97 o 
   4   1  17     2450.95     2791.56     61.61 o 
   5   1  17      664.22      693.15     90.08 o 
   6   1  17      660.24      741.38     53.60 o 
   7   1  17      638.61      459.28     67.68 o 
   8   1  17      259.57      218.61     92.90 o 
   9   1  17       22.72       27.07     90.48 o 
   0   2  17        0.24       16.89     16.89 o 
   1   2  17      998.96      976.83     19.91 o 
   2   2  17      752.26      660.93     17.59 o 
   3   2  17      608.80      687.28     19.91 o 
   4   2  17       76.43       67.56     23.89 o 
   5   2  17      370.68      328.22     33.66 o 
   6   2  17     1239.00     1278.03     60.84 o 
   7   2  17      351.62      427.53     65.60 o 
   8   2  17      139.85      132.39     65.60 o 
   9   2  17      190.71      153.97     91.31 o 
   0   3  17       15.04       33.78     16.89 o 
   1   3  17       39.32       30.97      7.96 o 
   2   3  17      288.83      277.91     33.78 o 
   3   3  17      637.36      612.02     36.60 o 
   4   3  17      143.04      107.99     42.23 o 
   5   3  17       22.65       -8.45     27.87 o 
   6   3  17      309.76      225.20     45.65 o 
   7   3  17        7.68       72.10     98.53 o 
   8   3  17      199.99      201.83     98.53 o 
   9   3  17       40.37       96.42    129.49 o 
   0   4  17      308.65      247.72     22.52 o 
   1   4  17      290.72      337.68     16.89 o 
   2   4  17      184.86      122.35     13.51 o 
   3   4  17      380.81      394.43     19.91 o 
   4   4  17      768.84      844.85     35.83 o 
   5   4  17     2053.37     2171.85     78.82 o 
   6   4  17      561.06      580.23     61.93 o 
   7   4  17      540.72      703.75     67.56 o 
   8   4  17      987.53     1208.99    213.94 o 
   9   4  17      230.99       78.34    115.42 o 
   0   5  17       56.82       45.04     16.89 o 
   1   5  17       70.81       49.06      9.37 o 
   2   5  17      586.43      616.61     19.91 o 
   3   5  17      329.84      281.22     42.23 o 
   4   5  17      225.60      218.86     45.04 o 
   5   5  17     2347.18     2553.11     90.08 o 
   6   5  17      281.99      237.97     45.65 o 
   7   5  17       12.41        9.91     59.12 o 
   8   5  17      331.95      433.68     75.33 o 
   0   6  17      181.78      152.01     16.89 o 
   1   6  17      296.18      248.87     16.89 o 
   2   6  17       29.01       19.71     11.94 o 
   3   6  17      269.54      246.73     42.23 o 
   4   6  17      142.60      110.44     19.91 o 
   5   6  17      623.83      525.00     40.54 o 
   6   6  17       39.47       16.89     47.77 o 
   7   6  17       54.55        9.26     60.84 o 
   8   6  17       46.46       12.63     65.60 o 
   0   7  17     5009.12     5382.35     84.45 o 
   1   7  17      386.99      359.31     25.34 o 
   2   7  17      513.73      491.90     28.15 o 
   3   7  17      241.09      243.45     17.59 o 
   4   7  17      668.48      590.31     35.17 o 
   5   7  17      684.53      587.77     43.25 o 
   6   7  17      314.90      319.99     57.62 o 
   7   7  17      157.11      164.54     60.84 o 
   8   7  17       47.42       97.68     78.43 o 
   0   8  17     1096.24     1052.82     33.78 o 
   1   8  17      340.96      287.24     15.92 o 
   2   8  17       79.46       81.73     14.08 o 
   3   8  17     1063.86      979.82     29.66 o 
   4   8  17      861.17      669.70     35.17 o 
   5   8  17      111.06       74.97     73.19 o 
   6   8  17      331.65      240.06     51.03 o 
   7   8  17      133.23       81.64     55.73 o 
   8   8  17      150.05      244.23    112.60 o 
   0   9  17      228.99      219.57     22.52 o 
   1   9  17      205.91      202.56     13.51 o 
   2   9  17      322.70      356.33     14.08 o 
   3   9  17     1071.57     1215.19     35.17 o 
   4   9  17      296.31      235.12     47.86 o 
   5   9  17      205.02       83.33     61.93 o 
   6   9  17       88.66       99.46     52.76 o 
   7   9  17      110.57      111.72     63.32 o 
   8   9  17       42.27       69.93     75.33 o 
   0  10  17     1259.81     1351.22     39.41 o 
   1  10  17       73.56       61.67     14.08 o 
   2  10  17      983.18      976.88     30.97 o 
   3  10  17      953.63      963.93     36.60 o 
   4  10  17     1120.68     1196.91     43.25 o 
   5  10  17      158.47      114.56     44.63 o 
   6  10  17      372.58      284.55     49.64 o 
   7  10  17       24.40       37.91     64.75 o 
   8  10  17      101.03       -7.62    177.35 o 
   0  11  17     2533.41     2679.92     61.93 o 
   1  11  17      246.28      222.42     19.91 o 
   2  11  17     2602.77     2789.03     50.67 o 
   3  11  17     1015.65     1070.46     35.83 o 
   4  11  17      742.79      640.64     35.17 o 
   5  11  17       49.12       56.30     56.30 o 
   6  11  17      162.51      132.31     47.77 o 
   7  11  17       26.27       14.64     59.32 o 
   8  11  17      182.60       95.15     79.32 o 
   0  12  17      141.43      135.12     22.52 o 
   1  12  17      453.43      439.80     23.89 o 
   2  12  17      214.02      198.28     17.59 o 
   3  12  17       43.46       49.80     25.65 o 
   4  12  17      155.77      107.36     27.87 o 
   5  12  17       76.52       58.99     44.63 o 
   6  12  17      836.44      889.46    137.94 o 
   7  12  17      180.04       24.81     63.32 o 
   8  12  17      122.51      251.97     96.99 o 
   0  13  17     2050.08     2280.18     61.93 o 
   1  13  17     1288.94     1422.12     33.66 o 
   2  13  17      108.63       78.82     17.59 o 
   3  13  17      653.75      635.57     31.11 o 
   4  13  17      888.90      913.03     73.19 o 
   5  13  17       18.76       -7.17     41.66 o 
   6  13  17      393.48      424.34     61.61 o 
   7  13  17      204.70      223.04     87.27 o 
   8  13  17      475.20      443.66     88.52 o 
   0  14  17      948.39      996.52     45.04 o 
   1  14  17      484.19      436.78     23.89 o 
   2  14  17      914.81      862.57     29.66 o 
   3  14  17      386.44      330.24     39.41 o 
   4  14  17       48.03       58.29     33.66 o 
   5  14  17      331.95      301.64     67.56 o 
   6  14  17     1241.53     1490.21     81.07 o 
   7  14  17       29.64      -41.66     69.58 o 
   8  14  17      146.15       74.98     81.54 o 
   0  15  17       52.16       78.82     22.52 o 
   1  15  17      140.39      101.55     22.52 o 
   2  15  17       74.15       56.30     23.89 o 
   3  15  17      443.48      455.51     37.66 o 
   4  15  17       52.98       14.90     33.66 o 
   5  15  17      730.84      792.78     53.63 o 
   6  15  17      139.20       55.33     52.84 o 
   7  15  17      413.48      330.44     69.78 o 
   8  15  17       17.65      -15.97     83.87 o 
   0  16  17     6979.45     7578.08    152.01 o 
   1  16  17     2053.59     2098.86     92.90 o 
   2  16  17     7941.43     8958.23    140.75 o 
   3  16  17     2601.88     2796.87     67.33 o 
   4  16  17     1562.71     1745.14     59.32 o 
   5  16  17     1294.03     1324.13     84.45 o 
   6  16  17      379.67      354.31     59.33 o 
   7  16  17       13.66       24.57     64.88 o 
   0  17  17        7.18       -5.63     28.15 o 
   1  17  17     2390.95     2622.24    109.79 o 
   2  17  17     3587.47     3869.04     71.66 o 
   3  17  17      630.15      516.55     59.12 o 
   4  17  17      394.59      352.88     41.66 o 
   5  17  17      417.39      348.39     84.45 o 
   6  17  17      753.99      866.94     72.85 o 
   7  17  17      205.47      197.05     78.10 o 
   0  18  17      493.70      472.93     45.04 o 
   1  18  17     1358.41     1522.59     41.66 o 
   2  18  17      244.04      222.42     31.85 o 
   3  18  17      250.96      245.06     35.17 o 
   4  18  17       29.09       -3.85     37.66 o 
   5  18  17       31.67        7.43     49.64 o 
   6  18  17      183.94      166.26     60.41 o 
   7  18  17       57.72       24.93     81.07 o 
   0  19  17      298.52      320.91     39.41 o 
   1  19  17      798.87      876.23     37.66 o 
   2  19  17      559.00      542.60     35.83 o 
   3  19  17      316.65      292.27     59.12 o 
   4  19  17     1130.30     1274.78    146.38 o 
   5  19  17      372.83      370.51     55.73 o 
   6  19  17       27.21        6.31     61.37 o 
   7  19  17       51.68      126.93    168.90 o 
   0  20  17     2622.71     2944.53     84.45 o 
   1  20  17     1554.86     1621.77     51.75 o 
   2  20  17     1792.73     1829.40     57.62 o 
   3  20  17      535.77      473.87     47.86 o 
   4  20  17      395.26      334.53     49.64 o 
   5  20  17       33.43       66.26     53.49 o 
   6  20  17      585.10      686.01     76.72 o 
   7  20  17       20.78        6.10    149.20 o 
   0  21  17      827.26      878.29     56.30 o 
   1  21  17       31.56       20.64     29.66 o 
   2  21  17      121.43       68.97     33.78 o 
   3  21  17      245.30      201.48     56.30 o 
   4  21  17       14.76       12.28     43.25 o 
   5  21  17       34.27      -12.28     43.25 o 
   6  21  17       14.55        7.11     72.85 o 
   0  22  17      501.79      495.45     50.67 o 
   1  22  17     1216.50     1498.36     51.75 o 
   2  22  17      434.72      526.69     41.66 o 
   3  22  17       62.60       81.50     41.66 o 
   4  22  17      308.76      232.07     47.77 o 
   5  22  17      159.18      163.27     57.62 o 
   6  22  17      186.43      266.22     81.07 o 
   0  23  17      678.12      624.94     56.30 o 
   1  23  17      617.79      691.07     43.79 o 
   2  23  17       90.30       81.64     43.79 o 
   3  23  17      447.13      445.43     51.30 o 
   4  23  17       17.38       31.30     49.64 o 
   5  23  17      408.96      395.82     63.32 o 
   6  23  17      692.85      810.59    103.51 o 
   0  24  17       12.73      -50.67     50.67 o 
   1  24  17      103.54       90.97     37.66 o 
   2  24  17       69.78       16.89     56.30 o 
   3  24  17      130.03       93.75     45.65 o 
   4  24  17       59.73       68.86     56.30 o 
   5  24  17      200.84      118.23     67.68 o 
   6  24  17       74.48      176.45     81.54 o 
   0  25  17      596.31      658.72     61.93 o 
   1  25  17      176.55      200.43     37.66 o 
   2  25  17       30.02       30.83     41.66 o 
   3  25  17      224.68      252.96     49.94 o 
   4  25  17      393.53      393.84     57.62 o 
   5  25  17      119.55      129.82     67.33 o 
   0  26  17       91.63       95.71     61.93 o 
   1  26  17       64.79       36.03     87.27 o 
   2  26  17       88.88      189.19     45.81 o 
   3  26  17       43.47       58.90     51.30 o 
   4  26  17      161.62      157.64     51.30 o 
   5  26  17      339.16      346.21     77.55 o 
   0  27  17        2.86      -16.89     73.19 o 
   1  27  17       36.02        0.24     44.63 o 
   2  27  17      110.96       66.66     48.70 o 
   3  27  17       11.40       64.43     78.82 o 
   4  27  17       10.21      -32.62     55.20 o 
   5  27  17      143.42       99.97     87.27 o 
   0  28  17      334.73      568.64     78.82 o 
   1  28  17       79.47       95.71     53.63 o 
   2  28  17       95.71      132.31     63.70 o 
   3  28  17      151.49      141.72     57.62 o 
   4  28  17       92.83      108.20     63.32 o 
   0  29  17      185.06      202.68     84.45 o 
   1  29  17      164.66      104.56     54.05 o 
   2  29  17       37.77       26.39     62.22 o 
   3  29  17      158.10      147.88     61.93 o 
   4  29  17       41.11        9.65     69.58 o 
   0  30  17        4.61      -28.15     84.45 o 
   1  30  17       20.47       10.66     55.31 o 
   2  30  17       56.26       61.27     67.33 o 
   3  30  17      136.41       61.38     81.54 o 
   0  31  17      181.82      118.23    101.34 o 
   1  31  17      528.16      508.41     79.15 o 
   2  31  17      258.05      346.81     75.64 o 
   0  32  17       19.00      -33.78    106.97 o 
   1  32  17      156.50       27.86     77.55 o 
   0   0  18     1035.37      867.03     45.04 o 
   1   0  18       65.59       67.56     16.89 o 
   2   0  18      411.56      411.00     28.15 o 
   3   0  18        0.50       11.26     28.15 o 
   4   0  18      209.06      253.35     39.41 o 
   5   0  18      379.70      360.32     45.04 o 
   6   0  18     1157.47     1407.52    101.34 o 
   7   0  18      747.18      765.69    101.34 o 
   8   0  18       14.27      129.49     95.71 o 
   0   1  18     3661.90     3760.89     61.93 o 
   1   1  18     2630.44     2850.85     39.41 o 
   2   1  18     4378.14     4412.61     55.31 o 
   3   1  18      642.01      610.75     29.66 o 
   4   1  18     2568.32     2749.95    112.60 o 
   5   1  18      258.05      280.01     33.78 o 
   6   1  18     1341.62     1623.35     87.27 o 
   7   1  18      501.17      549.67     67.56 o 
   8   1  18      315.28      217.12     77.55 o 
   0   2  18        4.27       22.52     16.89 o 
   1   2  18     6190.47     6390.31     67.68 o 
   2   2  18     3582.24     3660.15     49.64 o 
   3   2  18      178.64      157.46     17.59 o 
   4   2  18      993.57      984.16     39.41 o 
   5   2  18      137.85      123.86     39.41 o 
   6   2  18      721.00      725.28     52.76 o 
   7   2  18      106.25      111.24     57.62 o 
   8   2  18      292.59      198.02     69.58 o 
   0   3  18     2409.08     2471.60     50.67 o 
   1   3  18      758.56      825.58     25.34 o 
   2   3  18      539.63      450.48     19.91 o 
   3   3  18      787.32      677.72     33.78 o 
   4   3  18      261.11      230.81     25.65 o 
   5   3  18      356.85      363.45     36.60 o 
   6   3  18      555.09      497.83     76.01 o 
   7   3  18      201.25      176.07     64.88 o 
   8   3  18      806.34      933.88     88.98 o 
   0   4  18     3948.92     3637.03     67.56 o 
   1   4  18     3822.48     4052.11     45.65 o 
   2   4  18     1193.38     1182.34     23.89 o 
   3   4  18     1599.87     1770.37     37.66 o 
   4   4  18      461.18      385.29     42.23 o 
   5   4  18     1538.60     1795.18    101.34 o 
   6   4  18     1255.62     1236.46    152.01 o 
   7   4  18        1.82       52.68     55.31 o 
   8   4  18       45.36       29.97     66.28 o 
   0   5  18     7678.94     8355.03    129.49 o 
   1   5  18     5645.13     5719.30     70.38 o 
   2   5  18      167.53      159.45     16.89 o 
   3   5  18      374.78      372.76     59.12 o 
   4   5  18       73.31       58.65     22.91 o 
   5   5  18      568.54      534.86     41.66 o 
   6   5  18      294.22      260.21     44.63 o 
   7   5  18      337.24      286.13     63.46 o 
   8   5  18       38.54       30.97     79.62 o 
   0   6  18      106.33      106.97     22.52 o 
   1   6  18      296.05      245.72     13.51 o 
   2   6  18       58.16       44.24     13.51 o 
   3   6  18      334.93      266.91     36.60 o 
   4   6  18      121.55       75.44     33.78 o 
   5   6  18       42.25       36.15     61.93 o 
   6   6  18       23.19       11.26     49.64 o 
   7   6  18      151.16      167.78     59.32 o 
   8   6  18      126.34       61.93     75.64 o 
   0   7  18     2602.84     2482.86     56.30 o 
   1   7  18       38.49       45.63     11.94 o 
   2   7  18        1.02      -12.06     13.51 o 
   3   7  18     1085.78     1180.10     29.66 o 
   4   7  18      978.22     1006.84     41.66 o 
   5   7  18      169.11      141.61     70.38 o 
   6   7  18      496.86      497.10     63.32 o 
   7   7  18       71.63       67.02     59.33 o 
   8   7  18      221.86      243.44    171.72 o 
   0   8  18        4.15       11.26     16.89 o 
   1   8  18       48.35       19.71     11.94 o 
   2   8  18       80.84       61.48     13.51 o 
   3   8  18      212.39      211.47     19.91 o 
   4   8  18      614.78      596.48     67.56 o 
   5   8  18      602.21      616.61     47.77 o 
   6   8  18      348.59      284.91     70.38 o 
   7   8  18       27.91      -67.56     84.45 o 
   8   8  18       26.47       11.62     61.61 o 
   0   9  18       52.10       33.78     16.89 o 
   1   9  18       83.71       82.74     13.51 o 
   2   9  18       38.77       54.33     11.94 o 
   3   9  18      222.48      210.75     22.52 o 
   4   9  18      734.81      716.49     59.12 o 
   5   9  18       98.55       64.01     36.43 o 
   6   9  18      372.00      350.14     55.31 o 
   7   9  18       75.05       26.79     57.62 o 
   8   9  18       55.72       36.60     71.33 o 
   0  10  18      714.27      816.36     33.78 o 
   1  10  18      299.76      289.36     17.59 o 
   2  10  18     3082.80     3326.11     49.64 o 
   3  10  18     1230.50     1275.69     41.66 o 
   4  10  18      309.55      240.12     50.67 o 
   5  10  18      238.91      135.12     46.85 o 
   6  10  18      285.91      316.50     52.84 o 
   7  10  18      149.73      241.91     60.84 o 
   8  10  18       47.90       39.97    101.34 o 
   0  11  18      161.26      146.38     22.52 o 
   1  11  18      378.01      363.78     17.59 o 
   2  11  18      605.65      617.12     23.89 o 
   3  11  18       53.66       -5.63     39.41 o 
   4  11  18      588.71      493.66     37.66 o 
   5  11  18      229.21      187.98     45.81 o 
   6  11  18     1158.38     1304.27    202.68 o 
   7  11  18        1.54       39.41     55.73 o 
   8  11  18       70.80        4.33     92.70 o 
   0  12  18      142.74      146.38     28.15 o 
   1  12  18      482.79      505.17     25.34 o 
   2  12  18       23.52       14.08     15.92 o 
   3  12  18      100.64      104.16     27.87 o 
   4  12  18      497.85      469.51     35.17 o 
   5  12  18      158.72      144.91     45.04 o 
   6  12  18      287.64      293.48     56.80 o 
   7  12  18       19.90      -33.78     67.33 o 
   8  12  18       96.96      165.04    106.61 o 
   0  13  18        3.57       16.89     28.15 o 
   1  13  18      912.20      878.29     27.87 o 
   2  13  18      753.53      789.22     28.15 o 
   3  13  18      410.86      407.32     28.15 o 
   4  13  18      747.60      756.64    109.79 o 
   5  13  18      370.00      337.28     49.64 o 
   6  13  18     1533.67     1785.04     77.55 o 
   7  13  18       89.33       92.90     98.53 o 
   8  13  18      103.00      -16.89    121.05 o 
   0  14  18        2.94       16.89     22.52 o 
   1  14  18     1271.81     1317.53     35.83 o 
   2  14  18     1165.70     1092.50     35.83 o 
   3  14  18     1408.94     1488.04     59.12 o 
   4  14  18     1939.28     2086.55    143.57 o 
   5  14  18     1758.62     2034.15     81.54 o 
   6  14  18      217.36      263.34     53.63 o 
   7  14  18      338.31      378.81     67.56 o 
   8  14  18      259.49      174.09    149.20 o 
   0  15  18      547.95      517.97     39.41 o 
   1  15  18      280.86      281.62     23.89 o 
   2  15  18      136.75      109.72     23.89 o 
   3  15  18      391.75      373.70     37.66 o 
   4  15  18      358.41      359.82     37.66 o 
   5  15  18       83.62        5.63     61.93 o 
   6  15  18      208.10      201.59     61.61 o 
   7  15  18      205.03      255.07     69.78 o 
   0  16  18       36.38       45.04     33.78 o 
   1  16  18     2822.49     3206.63     59.72 o 
   2  16  18      518.04      529.95     33.66 o 
   3  16  18      449.81      460.94     35.83 o 
   4  16  18       36.58       64.75     31.85 o 
   5  16  18      178.73      177.82     47.28 o 
   6  16  18      373.86      367.05     64.88 o 
   7  16  18      206.90      200.43    109.79 o 
   0  17  18     2786.01     2882.60     78.82 o 
   1  17  18       77.11       84.45     23.89 o 
   2  17  18      768.54      783.82     40.54 o 
   3  17  18      148.21       92.19     31.11 o 
   4  17  18       18.74      -37.04     37.66 o 
   5  17  18      120.07       44.31     45.65 o 
   6  17  18       30.07       17.62     60.84 o 
   7  17  18      136.34       90.08     67.68 o 
   0  18  18     1185.06     1266.77     56.30 o 
   1  18  18      292.32      238.53     36.60 o 
   2  18  18      517.10      507.82     39.22 o 
   3  18  18       13.06        5.28     31.11 o 
   4  18  18      142.01       70.78     40.54 o 
   5  18  18      507.10      588.50    197.05 o 
   6  18  18       98.26       48.15     57.62 o 
   7  18  18      152.33      176.07    106.97 o 
   0  19  18     3656.16     3890.38     95.71 o 
   1  19  18      132.98       94.59     29.66 o 
   2  19  18     2457.01     2529.04    112.60 o 
   3  19  18      768.88      906.38     98.53 o 
   4  19  18      624.85      650.01     55.31 o 
   5  19  18       50.20       52.55     52.76 o 
   6  19  18      502.03      545.85     69.58 o 
   7  19  18       50.32       -9.17     82.24 o 
   0  20  18     3351.75     3434.35     95.71 o 
   1  20  18      300.92      266.58     29.66 o 
   2  20  18      632.81      508.09     87.27 o 
   3  20  18      300.02      281.31     35.17 o 
   4  20  18      130.92      118.23     47.77 o 
   5  20  18      175.92      170.17     60.84 o 
   6  20  18       34.75       46.92     73.95 o 
   0  21  18      623.62      596.79     56.30 o 
   1  21  18      355.90      374.59     35.83 o 
   2  21  18      133.22       29.93     37.66 o 
   3  21  18      100.36        0.59     37.66 o 
   4  21  18        0.71      -11.26     47.77 o 
   5  21  18        9.01        3.22     67.56 o 
   6  21  18       74.23       67.71     72.93 o 
   0  22  18      178.04      174.53     50.67 o 
   1  22  18      867.54      838.84     41.66 o 
   2  22  18       20.72       -4.38     35.17 o 
   3  22  18      199.57      224.48     44.63 o 
   4  22  18      168.18      153.48     45.65 o 
   5  22  18      887.51     1067.51     77.55 o 
   6  22  18      247.58      185.79     81.07 o 
   0  23  18      173.58       78.82     50.67 o 
   1  23  18      756.89      629.80     43.25 o 
   2  23  18      761.47      776.92     52.76 o 
   3  23  18      158.52       66.58     45.65 o 
   4  23  18      140.92      195.05     56.30 o 
   5  23  18      669.82      709.57     75.64 o 
   6  23  18      147.92      130.30     81.07 o 
   0  24  18      174.83      185.79     56.30 o 
   1  24  18        0.01      -33.66     33.66 o 
   2  24  18        4.46      -13.31     43.25 o 
   3  24  18      168.96      184.56     47.28 o 
   4  24  18      141.60      113.02     53.63 o 
   5  24  18      167.28      129.01     68.90 o 
   0  25  18        9.03       11.26     56.30 o 
   1  25  18        9.58        5.30     42.23 o 
   2  25  18      240.03      202.48     48.70 o 
   3  25  18      145.65       90.08     45.65 o 
   4  25  18      596.82      530.92     71.66 o 
   5  25  18       64.49      123.41     71.65 o 
   0  26  18       48.01       22.52     61.93 o 
   1  26  18      121.07       80.23     84.45 o 
   2  26  18       69.71       48.22     45.65 o 
   3  26  18      331.33      316.08     81.64 o 
   4  26  18      567.21      583.24     98.53 o 
   5  26  18      304.69      288.47     83.32 o 
   0  27  18        7.16       11.26     56.30 o 
   1  27  18       15.08      -10.13     49.64 o 
   2  27  18        0.22       10.13     49.64 o 
   3  27  18      122.81      143.57     55.73 o 
   4  27  18      341.00      225.04     69.58 o 
   0  28  18        5.77      106.97     78.82 o 
   1  28  18      453.65      435.31     65.60 o 
   2  28  18       83.85        2.82     55.73 o 
   3  28  18       53.38       45.04     63.32 o 
   4  28  18        3.88      -37.80     69.58 o 
   0  29  18      147.52      140.75     84.45 o 
   1  29  18      124.35      121.45     55.31 o 
   2  29  18      365.42      457.57    106.97 o 
   3  29  18      340.04      287.41    115.42 o 
   0  30  18      185.35      163.27    101.34 o 
   1  30  18       26.31      -64.75    149.20 o 
   2  30  18       65.96       92.90     67.68 o 
   3  30  18       90.77       -4.26     73.57 o 
   0  31  18      597.83      608.05    123.86 o 
   1  31  18      896.56     1058.16     91.98 o 
   2  31  18       10.01      -40.07     82.24 o 
   1   0  19      169.91      168.90     22.52 o 
   2   0  19       22.55       22.52     22.52 o 
   3   0  19      633.51      675.61     39.41 o 
   4   0  19      442.20      523.60     45.04 o 
   5   0  19       23.35      -11.26     39.41 o 
   6   0  19     3677.99     4712.37    168.90 o 
   7   0  19      109.41      129.49     90.08 o 
   8   0  19     2262.58     2955.79    174.53 o 
   0   1  19      822.09      855.77     33.78 o 
   1   1  19      929.49      920.59     21.63 o 
   2   1  19     3137.17     2914.47     73.19 o 
   3   1  19      748.61      695.43     45.04 o 
   4   1  19     1549.23     1735.11     45.65 o 
   5   1  19      325.81      334.21     33.66 o 
   6   1  19      621.16      618.00     78.82 o 
   7   1  19       80.73       92.58     52.76 o 
   8   1  19      481.62      681.24     89.51 o 
   0   2  19       56.55       45.04     16.89 o 
   1   2  19     3848.21     4142.39     64.75 o 
   2   2  19      816.49      781.60     76.01 o 
   3   2  19     1381.01     1411.01     39.22 o 
   4   2  19      426.24      412.79     29.66 o 
   5   2  19      115.69      121.98     35.17 o 
   6   2  19       36.97       33.78     39.81 o 
   7   2  19      255.70      240.59     73.19 o 
   8   2  19      200.19      157.02     70.34 o 
   0   3  19      329.54      304.02     22.52 o 
   1   3  19     2523.09     2654.13     81.64 o 
   2   3  19     1236.64     1264.01     27.87 o 
   3   3  19       37.33       62.84     28.15 o 
   4   3  19      656.06      710.89     33.66 o 
   5   3  19      133.47      143.42     36.60 o 
   6   3  19     1269.12     1605.47     70.38 o 
   7   3  19       78.29      134.78     65.60 o 
   8   3  19       62.32       52.50    132.31 o 
   0   4  19      343.66      287.13     22.52 o 
   1   4  19     6469.83     6711.52     71.66 o 
   2   4  19      544.85      499.55     25.34 o 
   3   4  19     2666.87     3029.19     61.93 o 
   4   4  19      879.58      942.69     70.38 o 
   5   4  19      226.24      206.18     36.43 o 
   6   4  19      600.86      602.63     55.73 o 
   7   4  19      514.15      616.86     79.62 o 
   8   4  19      139.25       44.89     84.45 o 
   0   5  19       11.16        0.00     16.89 o 
   1   5  19      608.95      626.69     28.15 o 
   2   5  19     2851.90     3196.62     70.38 o 
   3   5  19     2741.28     2945.40    104.16 o 
   4   5  19       94.26       64.75     31.85 o 
   5   5  19      110.06       86.53     67.56 o 
   6   5  19      149.53       92.90     47.77 o 
   7   5  19        1.98      -35.83     67.56 o 
   8   5  19      290.40      314.43     75.33 o 
   0   6  19       62.64       56.30     22.52 o 
   1   6  19      356.14      324.72     19.71 o 
   2   6  19       47.63       25.34     15.92 o 
   3   6  19      355.63      359.07     39.41 o 
   4   6  19      247.55      238.45     33.66 o 
   5   6  19      234.93      268.52     53.49 o 
   6   6  19       43.44       22.95     49.94 o 
   7   6  19       21.67       76.41     55.31 o 
   8   6  19       37.92       86.58     73.57 o 
   0   7  19     1689.29     1587.68     39.41 o 
   1   7  19      159.26      133.53     13.51 o 
   2   7  19     1240.85     1403.72     31.11 o 
   3   7  19      438.38      364.21     23.89 o 
   4   7  19     1918.76     2199.17     61.61 o 
   5   7  19       94.09      109.50     39.22 o 
   6   7  19       82.14       18.11    101.34 o 
   7   7  19       63.61       64.75     59.72 o 
   8   7  19       71.21      146.92    106.97 o 
   0   8  19      715.50      720.65     28.15 o 
   1   8  19      198.89      189.66     15.92 o 
   2   8  19      962.94      915.47     45.04 o 
   3   8  19       33.48       23.15     30.97 o 
   4   8  19      512.91      484.32     70.38 o 
   5   8  19      189.17      171.17     40.54 o 
   6   8  19      388.70      441.96    106.97 o 
   7   8  19        3.61       96.72     55.31 o 
   8   8  19       59.87      -45.04     75.64 o 
   0   9  19       82.12       22.52     22.52 o 
   1   9  19       11.75        8.45     11.94 o 
   2   9  19      944.53     1029.52     33.78 o 
   3   9  19      600.28      616.13     29.66 o 
   4   9  19      232.69      167.93     47.86 o 
   5   9  19       61.53       59.56     37.66 o 
   6   9  19      106.71       82.11     64.75 o 
   7   9  19        9.42       64.18    135.12 o 
   8   9  19       21.10      -42.48     84.45 o 
   0  10  19       80.49       56.30     22.52 o 
   1  10  19      636.32      566.82     21.63 o 
   2  10  19     1611.14     1759.62     39.81 o 
   3  10  19      198.86      167.79     25.65 o 
   4  10  19      115.94      114.85     29.66 o 
   5  10  19       35.39      -18.43     43.25 o 
   6  10  19      694.83      631.55     60.84 o 
   7  10  19       15.27       78.82     59.32 o 
   8  10  19       21.68       68.83     79.32 o 
   0  11  19      701.21      698.13     33.78 o 
   1  11  19       77.68       48.26     13.51 o 
   2  11  19     1884.13     1877.97     43.79 o 
   3  11  19      237.93      251.33     27.87 o 
   4  11  19     1179.59     1155.51     51.75 o 
   5  11  19      233.22      206.35     56.30 o 
   6  11  19      507.84      538.43     67.33 o 
   7  11  19      114.98       70.87     66.28 o 
   8  11  19       69.11       96.10     85.52 o 
   0  12  19      165.20      157.64     28.15 o 
   1  12  19      212.32      214.55     17.59 o 
   2  12  19      213.83      211.10     59.12 o 
   3  12  19      204.39      186.60     27.02 o 
   4  12  19       88.17       88.43     32.29 o 
   5  12  19      169.09      130.47     45.65 o 
   6  12  19      310.03      450.29     95.71 o 
   7  12  19      669.34      754.43     75.33 o 
   8  12  19      117.99       14.29     76.94 o 
   0  13  19       34.33       67.56     28.15 o 
   1  13  19      164.92      149.25     19.91 o 
   2  13  19       42.65       16.89     33.78 o 
   3  13  19      141.48       90.08     27.87 o 
   4  13  19     1388.42     1577.37     59.12 o 
   5  13  19      155.39       51.18     43.25 o 
   6  13  19      314.22      277.53     73.19 o 
   7  13  19       77.90       34.58     69.58 o 
   8  13  19      286.70      295.72    135.12 o 
   0  14  19        3.66      -22.52     28.15 o 
   1  14  19       20.21       36.60     19.91 o 
   2  14  19      603.24      606.93     33.66 o 
   3  14  19      806.23      839.41     45.65 o 
   4  14  19      252.85      184.84     39.22 o 
   5  14  19      428.37      342.50     55.73 o 
   6  14  19      568.08      534.92     67.68 o 
   7  14  19       86.82       76.75     92.90 o 
   0  15  19       64.18       50.67     28.15 o 
   1  15  19       17.97      -19.91     19.91 o 
   2  15  19      436.72      372.57     50.67 o 
   3  15  19       50.62       33.78     39.41 o 
   4  15  19      240.83      277.71     39.81 o 
   5  15  19      261.19      265.59     51.30 o 
   6  15  19       94.60      182.89     60.84 o 
   7  15  19      371.33      278.69     82.47 o 
   0  16  19     3427.70     3485.02     90.08 o 
   1  16  19     1680.30     1707.42     50.67 o 
   2  16  19      177.93      112.29     39.41 o 
   3  16  19      126.08       84.75     47.86 o 
   4  16  19      114.70      107.82     39.22 o 
   5  16  19      194.40      145.08     56.30 o 
   6  16  19       90.11       61.93     55.20 o 
   7  16  19      205.94      238.72     79.32 o 
   0  17  19     1803.19     1525.75     61.93 o 
   1  17  19      921.50      948.89     56.30 o 
   2  17  19     1883.18     1959.85     59.72 o 
   3  17  19      479.75      383.16     41.66 o 
   4  17  19     1226.23     1284.24     61.61 o 
   5  17  19      133.74      153.73     45.65 o 
   6  17  19      168.80       97.65     73.19 o 
   7  17  19      256.58      302.83     84.32 o 
   0  18  19      132.68      298.39     45.04 o 
   1  18  19      386.80      359.13     33.66 o 
   2  18  19      136.99      121.05     35.83 o 
   3  18  19      322.68      268.18     40.54 o 
   4  18  19      115.44       56.00     37.66 o 
   5  18  19        4.57       31.42     60.84 o 
   6  18  19      428.70      523.06    126.68 o 
   7  18  19       77.39      -19.64     75.87 o 
   0  19  19     2464.87     2691.18     84.45 o 
   1  19  19      270.60      314.67     39.41 o 
   2  19  19     1087.29     1137.61     49.94 o 
   3  19  19      886.96      885.33     92.90 o 
   4  19  19      760.23      667.27     59.72 o 
   5  19  19      361.10      264.89     55.31 o 
   6  19  19      113.56       87.49     73.19 o 
   7  19  19       31.07      101.34     93.49 o 
   0  20  19      315.68      309.65     45.04 o 
   1  20  19      117.34       60.27     33.66 o 
   2  20  19       95.20       90.08     35.17 o 
   3  20  19      911.49      854.21     59.12 o 
   4  20  19      248.08      160.20     53.49 o 
   5  20  19       15.76        5.23     55.31 o 
   6  20  19      258.52      120.57     80.96 o 
   0  21  19      238.66      185.79     45.04 o 
   1  21  19      259.30      220.36     45.04 o 
   2  21  19      188.21      120.64     61.93 o 
   3  21  19      145.17      172.93     39.22 o 
   4  21  19       49.62       69.02     53.63 o 
   5  21  19      288.38      365.02     64.88 o 
   6  21  19       95.29      -87.27     98.53 o 
   0  22  19        3.14        5.63     50.67 o 
   1  22  19      101.88       57.78     37.66 o 
   2  22  19      301.46      302.40     43.25 o 
   3  22  19     1524.22     1482.71     64.88 o 
   4  22  19      523.61      588.86     63.32 o 
   5  22  19      266.83      299.31     95.71 o 
   6  22  19       71.59      122.49     81.54 o 
   0  23  19      155.40      129.49     50.67 o 
   1  23  19      246.34      249.09     42.23 o 
   2  23  19       79.33       94.59     45.04 o 
   3  23  19       23.72      -18.85     45.65 o 
   4  23  19      114.59      123.24     53.63 o 
   5  23  19      217.85      146.22     68.90 o 
   6  23  19       43.33       -5.63    123.86 o 
   0  24  19        0.87      -45.04     50.67 o 
   1  24  19       37.89       85.73     41.66 o 
   2  24  19       34.11        5.63     43.79 o 
   3  24  19      202.78      258.24     64.75 o 
   4  24  19       47.91      -30.24     53.63 o 
   5  24  19        8.04      102.88     76.01 o 
   0  25  19      379.28      444.78     67.56 o 
   1  25  19       37.77       35.19     45.81 o 
   2  25  19      609.03      585.14     64.75 o 
   3  25  19      128.49      114.48     47.28 o 
   4  25  19      589.09      654.05    157.64 o 
   5  25  19      324.88      296.64    115.42 o 
   0  26  19        2.65      -45.04     61.93 o 
   1  26  19      151.88       50.43     45.04 o 
   2  26  19       21.29       28.85     47.28 o 
   3  26  19      103.10      112.60     55.73 o 
   4  26  19      384.95      415.20     63.32 o 
   0  27  19       22.71       61.93     78.82 o 
   1  27  19       86.60      118.23     48.70 o 
   2  27  19       32.21       37.91     64.75 o 
   3  27  19       44.31      -76.01     76.01 o 
   4  27  19      102.70       83.97    104.16 o 
   0  28  19       19.79       16.89     78.82 o 
   1  28  19        0.55        1.82     61.61 o 
   2  28  19      157.26      222.39     67.68 o 
   3  28  19     1000.69     1057.00    101.34 o 
   0  29  19       10.38      -61.93     90.08 o 
   1  29  19       26.35      187.84     64.88 o 
   2  29  19       56.39       20.23     63.32 o 
   3  29  19       52.84       31.41    115.42 o 
   0  30  19        4.12       16.89     95.71 o 
   1  30  19      160.73       46.29     70.34 o 
   2  30  19       27.69       16.89    112.60 o 
   0  31  19       38.61       56.30    118.23 o 
   1  31  19      262.17      215.68     87.27 o 
   0   0  20       38.77        5.63     33.78 o 
   1   0  20      423.44      326.54     22.52 o 
   2   0  20      633.04      658.72     33.78 o 
   3   0  20       30.84       33.78     28.15 o 
   4   0  20      471.70      489.82     45.04 o 
   5   0  20        6.75       33.78     39.41 o 
   6   0  20      416.81      411.00     78.82 o 
   7   0  20       28.99       16.89     84.45 o 
   8   0  20      175.49      191.42    106.97 o 
   0   1  20      397.29      343.43     28.15 o 
   1   1  20      358.67      307.48     17.59 o 
   2   1  20      330.63      277.33     42.23 o 
   3   1  20      359.87      412.23     27.87 o 
   4   1  20     1049.65     1035.87     53.49 o 
   5   1  20       35.54       46.10     31.11 o 
   6   1  20     3254.59     4066.66    113.41 o 
   7   1  20       53.04       36.60     55.73 o 
   8   1  20      342.55      368.48     96.02 o 
   0   2  20       19.92       22.52     16.89 o 
   1   2  20     1957.35     1858.81     29.66 o 
   2   2  20      592.22      519.04     21.63 o 
   3   2  20     3923.07     4485.48     68.90 o 
   4   2  20     2421.43     2607.98    101.34 o 
   5   2  20      169.19      163.78     37.48 o 
   6   2  20      283.21      350.22     52.76 o 
   7   2  20       10.03       10.87     57.62 o 
   8   2  20       53.71      128.01     74.39 o 
   0   3  20      405.08      461.67     22.52 o 
   1   3  20      155.78      143.62     15.92 o 
   2   3  20     2507.33     2761.85     45.65 o 
   3   3  20      594.01      686.21     29.66 o 
   4   3  20      531.21      529.23     33.66 o 
   5   3  20       46.83       45.34     34.04 o 
   6   3  20      661.89      725.88     65.60 o 
   7   3  20       13.62      -15.44     68.90 o 
   8   3  20      408.82      519.88     84.97 o 
   0   4  20      106.83       50.67     22.52 o 
   1   4  20     2204.35     2115.77     33.78 o 
   2   4  20     5333.07     5589.06     92.90 o 
   3   4  20     2314.86     2541.16     73.19 o 
   4   4  20     1707.48     1936.75     53.63 o 
   5   4  20       45.60       23.93     39.22 o 
   6   4  20      311.91      305.90     84.45 o 
   7   4  20      145.75      146.00     87.31 o 
   8   4  20      303.56       51.55     89.51 o 
   0   5  20     1752.70     1790.36     45.04 o 
   1   5  20      691.74      673.65     22.52 o 
   2   5  20      271.74      265.76     22.52 o 
   3   5  20      844.06      767.84     32.29 o 
   4   5  20      361.53      308.10     35.83 o 
   5   5  20      578.34      649.62     49.64 o 
   6   5  20      347.69      348.89     46.85 o 
   7   5  20       17.86       30.88     68.90 o 
   8   5  20       16.57      -71.65     71.65 o 
   0   6  20      804.80      686.87     33.78 o 
   1   6  20      247.99      209.08     13.51 o 
   2   6  20     1327.66     1421.91    115.42 o 
   3   6  20       40.60      146.38     28.15 o 
   4   6  20      105.77      161.69     31.85 o 
   5   6  20      151.74       92.90     35.83 o 
   6   6  20       12.06        5.40     47.28 o 
   7   6  20       23.90      -59.12     63.32 o 
   8   6  20       14.19       10.67     75.33 o 
   0   7  20      466.18      478.56     28.15 o 
   1   7  20      103.92       74.53     13.51 o 
   2   7  20        3.77        3.13     17.59 o 
   3   7  20     3264.11     3601.73     65.60 o 
   4   7  20      150.24      104.16     31.85 o 
   5   7  20      886.18      894.72     51.30 o 
   6   7  20      112.65        6.50     47.74 o 
   7   7  20       50.92       33.78     87.27 o 
   8   7  20       12.23       36.66     81.54 o 
   0   8  20      123.02      112.60     22.52 o 
   1   8  20      505.17      487.02     19.91 o 
   2   8  20      864.98      935.60     61.93 o 
   3   8  20      179.64      136.36     21.63 o 
   4   8  20      469.90      409.75     84.45 o 
   5   8  20      335.26      282.90     45.04 o 
   6   8  20       18.13       39.21     52.00 o 
   7   8  20       36.32       -9.27     66.28 o 
   8   8  20        7.34       89.05     97.48 o 
   0   9  20     1335.88     1441.30     45.04 o 
   1   9  20      191.99      169.09     15.92 o 
   2   9  20       97.75       99.38     33.78 o 
   3   9  20       37.42       33.78     50.67 o 
   4   9  20       56.09       71.43     36.60 o 
   5   9  20       32.42       21.79     42.62 o 
   6   9  20      128.40      125.11     52.76 o 
   7   9  20        1.47       -5.63     59.72 o 
   8   9  20      124.27       69.21     81.54 o 
   0  10  20      900.04      782.58     33.78 o 
   1  10  20      147.77      119.64     28.15 o 
   2  10  20      500.99      550.10     27.87 o 
   3  10  20      178.18      141.47     25.65 o 
   4  10  20      144.50      150.34     33.66 o 
   5  10  20      521.77      447.99     58.14 o 
   6  10  20      619.05      696.78     84.45 o 
   7  10  20       50.22       41.60     71.33 o 
   8  10  20        9.85      -95.71     95.71 o 
   0  11  20      224.75      129.49     28.15 o 
   1  11  20      321.88      276.33     19.91 o 
   2  11  20      184.52      168.79     25.34 o 
   3  11  20      791.64      785.74     33.66 o 
   4  11  20       90.27      -16.59     37.66 o 
   5  11  20      106.49      133.01     59.12 o 
   6  11  20      694.49      676.21     64.75 o 
   7  11  20      876.94     1110.58     89.51 o 
   8  11  20       15.27      -23.18    100.99 o 
   0  12  20      107.16       95.71     28.15 o 
   1  12  20       72.75       47.86     15.92 o 
   2  12  20      498.74      543.25     29.66 o 
   3  12  20      406.68      319.80     47.86 o 
   4  12  20      325.06      310.35     37.66 o 
   5  12  20       95.27       24.00     37.66 o 
   6  12  20      299.10      351.36     64.75 o 
   7  12  20       81.42      128.50     67.33 o 
   0  13  20      812.30      799.47     45.04 o 
   1  13  20      161.89      149.76     21.63 o 
   2  13  20      401.04      363.69     31.85 o 
   3  13  20      118.08      105.01     27.02 o 
   4  13  20      126.37       66.43     39.22 o 
   5  13  20       73.10      111.03     49.64 o 
   6  13  20     1356.12     1631.93    109.79 o 
   7  13  20       73.11       -8.15     74.39 o 
   0  14  20       21.77        5.63     28.15 o 
   1  14  20       54.26       56.81     25.34 o 
   2  14  20       32.31       33.78     23.89 o 
   3  14  20      192.48      116.24     33.78 o 
   4  14  20      127.21      126.27     40.54 o 
   5  14  20        8.09       49.69     45.65 o 
   6  14  20       22.40       36.70     51.03 o 
   7  14  20       90.20       46.23     72.85 o 
   0  15  20      835.06      748.80     45.04 o 
   1  15  20      432.92      445.06     27.87 o 
   2  15  20      277.67      273.12     29.66 o 
   3  15  20      581.18      593.79     43.79 o 
   4  15  20      117.95       96.25     41.66 o 
   5  15  20       12.83        6.33     47.28 o 
   6  15  20       29.52       51.40     57.12 o 
   7  15  20      674.29      782.08     91.63 o 
   0  16  20      178.17      264.61     39.41 o 
   1  16  20     1706.52     1661.50     70.38 o 
   2  16  20      818.69      977.65     61.93 o 
   3  16  20      489.54      512.96     56.30 o 
   4  16  20      220.54      235.27     50.67 o 
   5  16  20      480.66      440.42     59.72 o 
   6  16  20      463.13      471.75    115.42 o 
   7  16  20      543.65      621.13    140.75 o 
   0  17  20     5246.20     5190.93    123.86 o 
   1  17  20       54.92      -23.32     45.04 o 
   2  17  20      623.99      466.18     37.66 o 
   3  17  20      393.56      375.28     56.30 o 
   4  17  20      407.76      337.60    129.49 o 
   5  17  20      511.23      442.41     63.70 o 
   6  17  20      164.29      102.47     67.56 o 
   7  17  20       57.03       28.15     93.69 o 
   0  18  20      444.94      422.26     45.04 o 
   1  18  20       82.56       67.94     29.66 o 
   2  18  20      322.01      264.61     35.83 o 
   3  18  20      294.71      295.82     39.81 o 
   4  18  20      298.35      328.37     47.86 o 
   5  18  20      334.76      300.76     67.33 o 
   6  18  20      154.36      106.97     59.72 o 
   7  18  20      204.59      195.73     88.97 o 
   0  19  20     6385.29     6750.46    163.27 o 
   1  19  20      436.60      316.89     35.83 o 
   2  19  20     2261.50     2022.17     67.56 o 
   3  19  20      373.09      349.06     37.66 o 
   4  19  20      249.82      153.62     54.05 o 
   5  19  20       67.01       19.71     55.73 o 
   6  19  20     1161.58     1391.69    149.20 o 
   0  20  20      395.19      394.11     56.30 o 
   1  20  20      267.26      127.32     64.75 o 
   2  20  20      721.41      606.68     50.67 o 
   3  20  20      301.00      289.98     43.79 o 
   4  20  20       49.68      123.86     55.73 o 
   5  20  20      178.02       97.65     76.01 o 
   6  20  20       20.59       20.94     63.32 o 
   0  21  20       29.85       90.08     45.04 o 
   1  21  20      210.30      232.59     41.66 o 
   2  21  20       38.63       13.14     41.66 o 
   3  21  20      119.06      102.75     50.67 o 
   4  21  20       80.34       45.46     87.27 o 
   5  21  20      209.08      155.71     63.32 o 
   6  21  20      109.97      113.26     84.97 o 
   0  22  20       85.09        0.00     50.67 o 
   1  22  20      571.47      438.36     41.66 o 
   2  22  20       33.47       41.19     37.66 o 
   3  22  20      196.16      190.56     51.30 o 
   4  22  20       27.59       -4.38     52.76 o 
   5  22  20      667.76      715.13     82.47 o 
   6  22  20      384.82      481.88     93.49 o 
   0  23  20       36.31       22.52     61.93 o 
   1  23  20       28.21       -1.61     50.67 o 
   2  23  20      258.07      223.56     59.12 o 
   3  23  20      176.62       86.41     84.45 o 
   4  23  20       98.61      134.77     63.32 o 
   5  23  20       90.05      137.53     81.07 o 
   0  24  20        2.51       11.26     73.19 o 
   1  24  20      181.95      156.96     39.22 o 
   2  24  20       21.11       89.06     43.25 o 
   3  24  20       18.74       64.10     51.30 o 
   4  24  20      176.06      111.60     55.31 o 
   5  24  20      302.79      286.29     78.43 o 
   0  25  20      168.63      157.64     78.82 o 
   1  25  20      120.20      104.16     53.49 o 
   2  25  20      128.11       81.64     53.49 o 
   3  25  20      155.44      171.15    101.34 o 
   4  25  20       11.63       -5.63     63.70 o 
   5  25  20        9.42      -25.62     79.32 o 
   0  26  20      279.20      388.48     78.82 o 
   1  26  20      449.77      384.74     76.01 o 
   2  26  20      149.75      105.67     51.30 o 
   3  26  20       78.69      129.70     70.38 o 
   4  26  20       13.66       57.05     73.19 o 
   0  27  20       67.22       50.67     56.30 o 
   1  27  20       19.68       47.86     55.31 o 
   2  27  20       74.38      123.16     62.22 o 
   3  27  20      126.67       98.53     67.68 o 
   4  27  20       12.46      -38.11     76.94 o 
   0  28  20        8.38      -61.93     78.82 o 
   1  28  20      190.18      124.01     73.57 o 
   2  28  20      159.55      139.63     69.58 o 
   3  28  20       54.36      101.34     79.62 o 
   0  29  20      115.04      -11.26     84.45 o 
   1  29  20      293.47      301.60     64.88 o 
   2  29  20      400.02      444.75     77.55 o 
   0  30  20      226.55       84.45    112.60 o 
   1  30  20        4.60      -69.58     69.58 o 
   1   0  21        9.21       11.26     16.89 o 
   2   0  21      203.30      399.74     33.78 o 
   3   0  21        6.65        5.63     28.15 o 
   4   0  21     1557.59     1610.20     67.56 o 
   5   0  21      314.65      281.50     67.56 o 
   6   0  21      277.43      315.28     84.45 o 
   7   0  21      167.73      152.01     84.45 o 
   8   0  21     1274.01     1424.41    180.16 o 
   0   1  21     4266.39     4543.47     78.82 o 
   1   1  21      233.87      206.15     17.59 o 
   2   1  21     5744.07     5878.77     70.34 o 
   3   1  21      251.65      256.20     23.89 o 
   4   1  21     2685.07     2868.96     61.61 o 
   5   1  21      387.80      364.26     43.25 o 
   6   1  21       47.16       66.76     55.31 o 
   7   1  21      144.59       96.56     65.60 o 
   8   1  21       36.85       66.91     83.87 o 
   0   2  21       97.53       73.19     16.89 o 
   1   2  21     6853.17     7322.34     81.54 o 
   2   2  21       83.19       72.57     17.59 o 
   3   2  21     3218.99     3445.33     63.32 o 
   4   2  21     1053.58     1145.98     61.93 o 
   5   2  21      116.38       88.04    101.34 o 
   6   2  21      139.73      115.82     55.31 o 
   7   2  21      151.59       64.66     65.60 o 
   8   2  21      206.85      241.07     86.50 o 
   0   3  21      465.81      450.41     28.15 o 
   1   3  21      658.48     1222.14     31.85 o 
   2   3  21     1136.61     1334.65     33.66 o 
   3   3  21      775.00      787.48     32.29 o 
   4   3  21     1632.25     1866.64     55.31 o 
   5   3  21      245.86      213.18     39.22 o 
   6   3  21     1341.91     1467.00    118.23 o 
   7   3  21      106.02       95.09     95.71 o 
   8   3  21      335.36      348.66     77.55 o 
   0   4  21      448.67      405.37     28.15 o 
   1   4  21     9823.16    10470.34    117.39 o 
   2   4  21      479.29      414.29     23.89 o 
   3   4  21     3552.45     3746.22     65.60 o 
   4   4  21     1736.31     1876.36     63.32 o 
   5   4  21       96.54      154.21     44.63 o 
   6   4  21      385.60      298.82     51.75 o 
   7   4  21       25.29       73.34     71.65 o 
   8   4  21      239.84      249.37    121.05 o 
   0   5  21     1400.44     1475.08     45.04 o 
   1   5  21      641.36      621.54     21.63 o 
   2   5  21     2608.45     2689.29    146.38 o 
   3   5  21      922.48     1063.39     76.01 o 
   4   5  21       19.39      -23.27     29.66 o 
   5   5  21      876.12      899.20     90.08 o 
   6   5  21       21.40        5.18     50.67 o 
   7   5  21        7.47      -21.34     76.01 o 
   8   5  21       40.18       97.59     77.55 o 
   0   6  21       67.37      123.86     22.52 o 
   1   6  21      448.96      422.33     19.91 o 
   2   6  21      230.19      213.94     19.91 o 
   3   6  21      504.96      528.63     33.66 o 
   4   6  21      176.35      153.79     37.66 o 
   5   6  21      160.83       95.44     38.36 o 
   6   6  21        6.22       -7.92     51.03 o 
   7   6  21       35.77       17.61     77.55 o 
   8   6  21       47.86      165.24     85.52 o 
   0   7  21      877.07      923.33     39.41 o 
   1   7  21      244.69      199.91     15.92 o 
   2   7  21      168.69      200.08     30.97 o 
   3   7  21      575.87      604.71     32.29 o 
   4   7  21       13.69       16.89     50.67 o 
   5   7  21      340.05      311.76     41.66 o 
   6   7  21      171.91      205.98     56.80 o 
   7   7  21        5.76      -12.67     63.32 o 
   8   7  21      197.75      153.04    101.34 o 
   0   8  21      154.06      146.38     28.15 o 
   1   8  21       51.38       46.65     13.51 o 
   2   8  21      758.20      734.82     31.85 o 
   3   8  21       56.48       47.64     25.65 o 
   4   8  21      109.25       90.08     33.78 o 
   5   8  21      427.10      324.83     46.85 o 
   6   8  21      141.56      154.15     55.20 o 
   7   8  21       55.75      -39.41     98.53 o 
   8   8  21      227.85      430.97    132.31 o 
   0   9  21      193.39      140.75     28.15 o 
   1   9  21      609.04      688.50     45.04 o 
   2   9  21        4.80       11.26     19.91 o 
   3   9  21      716.14      753.84     73.19 o 
   4   9  21       49.67       45.04     29.66 o 
   5   9  21       43.41       69.81     46.85 o 
   6   9  21      141.87       59.21     57.12 o 
   7   9  21      112.08       73.85     67.33 o 
   8   9  21       30.87       12.48     91.31 o 
   0  10  21      180.77      163.27     28.15 o 
   1  10  21      502.92      521.88     45.04 o 
   2  10  21      131.17       78.82     23.89 o 
   3  10  21      603.27      556.29     35.83 o 
   4  10  21      150.24       91.41     32.29 o 
   5  10  21      329.82      352.82     57.12 o 
   6  10  21      353.21      272.14     92.90 o 
   7  10  21      245.92      255.71    123.86 o 
   8  10  21       53.77       22.38     77.55 o 
   0  11  21     1016.16      906.44     45.04 o 
   1  11  21       10.33       26.27     17.59 o 
   2  11  21      402.26      356.54     29.66 o 
   3  11  21       19.94        2.82     36.60 o 
   4  11  21     1053.23     1160.23     55.73 o 
   5  11  21      377.83      268.09     57.62 o 
   6  11  21      182.61      181.25     60.84 o 
   7  11  21      492.69      516.06     82.47 o 
   0  12  21      404.61      489.82     39.41 o 
   1  12  21      184.96      199.40     25.65 o 
   2  12  21        1.56       20.79     59.12 o 
   3  12  21       44.04       10.46     27.02 o 
   4  12  21       10.17       52.15     37.66 o 
   5  12  21      572.58      567.20     57.62 o 
   6  12  21       57.04       12.01     58.14 o 
   7  12  21       65.50      135.12     71.66 o 
   0  13  21      622.47      602.42     39.41 o 
   1  13  21      587.61      527.53     29.66 o 
   2  13  21     1168.49     1044.12     41.66 o 
   3  13  21      133.26       96.52     27.02 o 
   4  13  21      594.00      711.33     49.64 o 
   5  13  21      410.54      341.95     59.32 o 
   6  13  21       80.92      115.42     59.72 o 
   7  13  21       82.97      132.47    118.23 o 
   0  14  21     1739.58     1993.05     67.56 o 
   1  14  21      708.61      692.55     33.66 o 
   2  14  21      103.69       64.75     27.87 o 
   3  14  21       64.86       25.34     31.85 o 
   4  14  21      147.94      101.34     61.93 o 
   5  14  21      100.75      113.31     47.28 o 
   6  14  21      349.30      231.18    118.23 o 
   7  14  21      468.24      503.31     90.48 o 
   0  15  21        0.17      -22.52     33.78 o 
   1  15  21       51.08       88.27     33.78 o 
   2  15  21       47.81       22.90     29.66 o 
   3  15  21      544.70      606.71     41.66 o 
   4  15  21      207.17      162.76     43.25 o 
   5  15  21      242.92      264.09    106.97 o 
   6  15  21      424.84      570.54    123.86 o 
   7  15  21       98.65      118.23    154.83 o 
   0  16  21     1464.01     1328.70     61.93 o 
   1  16  21      111.60       37.91     29.66 o 
   2  16  21      816.53      678.49     41.66 o 
   3  16  21      837.84      631.14     48.70 o 
   4  16  21     1189.11     1337.77     84.45 o 
   5  16  21      927.41     1139.94     75.33 o 
   6  16  21      891.33     1145.12     85.52 o 
   7  16  21      261.21      258.46    103.99 o 
   0  17  21       23.62       33.78     33.78 o 
   1  17  21      174.19      156.94     53.49 o 
   2  17  21     1802.29     1613.04     67.56 o 
   3  17  21      193.21      115.73     35.17 o 
   4  17  21     1608.99     2050.58     90.08 o 
   5  17  21      272.53      309.34     92.90 o 
   6  17  21       74.13       40.86     69.58 o 
   7  17  21      342.93      396.15    129.49 o 
   0  18  21      285.10      292.76     50.67 o 
   1  18  21      137.50      162.99     35.83 o 
   2  18  21       10.43       15.48     33.78 o 
   3  18  21      228.69      303.19     47.28 o 
   4  18  21       42.63       66.15     47.28 o 
   5  18  21       74.42      127.31     67.56 o 
   6  18  21       32.16       90.51     76.94 o 
   0  19  21        2.09      -39.41     39.41 o 
   1  19  21       15.53        2.11     31.11 o 
   2  19  21      669.93      542.07     41.66 o 
   3  19  21      143.84      126.01     73.19 o 
   4  19  21      124.73      106.76     53.63 o 
   5  19  21       31.27      -55.47     66.28 o 
   6  19  21      353.33      432.43     87.31 o 
   0  20  21      427.58      472.93     67.56 o 
   1  20  21      355.87      327.88     45.65 o 
   2  20  21      468.53      372.95     43.79 o 
   3  20  21      678.68      715.83     84.45 o 
   4  20  21      436.70      491.93     64.88 o 
   5  20  21      449.78      574.60     81.54 o 
   6  20  21      275.01      217.32     78.43 o 
   0  21  21       16.81       45.04     50.67 o 
   1  21  21       25.78       26.08     39.41 o 
   2  21  21      112.84      147.19     40.54 o 
   3  21  21       83.95       77.60     45.65 o 
   4  21  21       12.74       -1.73     59.12 o 
   5  21  21      100.95       47.86    126.68 o 
   6  21  21      123.25      266.22    104.16 o 
   0  22  21      277.12      225.20     67.56 o 
   1  22  21      592.50      525.18     47.86 o 
   2  22  21       49.54       -2.96     37.66 o 
   3  22  21       76.09       67.56     47.77 o 
   4  22  21      136.38      218.55     63.46 o 
   5  22  21      252.84      345.07     71.66 o 
   0  23  21        2.61      -67.56     67.56 o 
   1  23  21       73.25       22.52     41.66 o 
   2  23  21      138.44      167.57     45.65 o 
   3  23  21      100.29       75.15     45.65 o 
   4  23  21      359.64      382.58    112.60 o 
   5  23  21      494.97      562.79     80.96 o 
   0  24  21      101.08       33.78     67.56 o 
   1  24  21       45.58       96.73     43.25 o 
   2  24  21        1.60      -25.47     41.66 o 
   3  24  21       63.68       45.04     90.08 o 
   4  24  21      151.21      145.94     70.74 o 
   5  24  21        4.92       53.26     73.57 o 
   0  25  21      928.74     1002.15     95.71 o 
   1  25  21      516.02      586.39     59.72 o 
   2  25  21      281.96      275.60     57.62 o 
   3  25  21       39.96       33.78     51.75 o 
   4  25  21       57.10       -0.32     68.90 o 
   0  26  21        2.68       28.15     67.56 o 
   1  26  21      128.18      104.16     51.75 o 
   2  26  21       54.30       53.27     51.30 o 
   3  26  21      185.27      159.86     74.39 o 
   4  26  21        8.89       96.32     78.82 o 
   0  27  21        0.24      -16.89     61.93 o 
   1  27  21       23.74       26.54     54.05 o 
   2  27  21      105.11       68.14     64.75 o 
   3  27  21       53.41      145.47     72.93 o 
   0  28  21     1014.09     1137.28    101.34 o 
   1  28  21      118.55      140.75     63.70 o 
   2  28  21       84.94        1.94     63.32 o 
   3  28  21      626.06      663.21     83.32 o 
   0  29  21       67.62      230.83    106.97 o 
   1  29  21      360.68      488.96     90.53 o 
   2  29  21      553.70      596.13    149.20 o 
   0  30  21      123.18       78.82    123.86 o 
   0   0  22     1145.26     1199.21     50.67 o 
   1   0  22     1972.43     2116.91     50.67 o 
   2   0  22       57.61      360.32     33.78 o 
   3   0  22      572.88      591.16     45.04 o 
   4   0  22     1666.91     1925.49     73.19 o 
   5   0  22     1058.78     1131.65    101.34 o 
   6   0  22      448.26      501.08     95.71 o 
   7   0  22       24.09      129.49    106.97 o 
   8   0  22       30.80      118.23    140.75 o 
   0   1  22      150.05      123.86     28.15 o 
   1   1  22      373.37      341.20     19.91 o 
   2   1  22     6306.25     6911.04     89.51 o 
   3   1  22      259.34      240.11     27.87 o 
   4   1  22      654.07      686.67     35.17 o 
   5   1  22      223.35      211.26     45.65 o 
   6   1  22      178.48      231.18    118.23 o 
   7   1  22       53.45      -60.61     64.57 o 
   8   1  22      296.85      268.41     97.48 o 
   0   2  22    12820.23    13866.88    197.05 o 
   1   2  22      862.63      836.53     23.89 o 
   2   2  22     1130.32     1138.02     90.08 o 
   3   2  22     3904.71     4379.04     74.39 o 
   4   2  22     2220.54     2590.19     65.60 o 
   5   2  22     1070.02     1086.60     52.76 o 
   6   2  22      229.68      207.46     53.63 o 
   7   2  22       16.57      -64.88     64.88 o 
   8   2  22       36.69      129.82    100.06 o 
   0   3  22     3642.18     4515.32     84.45 o 
   1   3  22     1128.07     1131.76     27.87 o 
   2   3  22     2142.30     2127.41     41.66 o 
   3   3  22      315.22      482.80     45.04 o 
   4   3  22      418.29      476.43     37.48 o 
   5   3  22      275.72      261.16     45.65 o 
   6   3  22      488.97      569.48     98.53 o 
   7   3  22       34.78       50.67    104.16 o 
   8   3  22      403.44      363.64    100.99 o 
   0   4  22     2578.10     2488.49     56.30 o 
   1   4  22     1708.02     1760.33     33.66 o 
   2   4  22      906.09      999.88     36.60 o 
   3   4  22     3654.81     3947.43     72.93 o 
   4   4  22     1297.05     1236.74     56.80 o 
   5   4  22      707.20      757.66     55.31 o 
   6   4  22      150.40      143.68     49.64 o 
   7   4  22        0.94      122.90     81.54 o 
   8   4  22      217.80      124.39    174.53 o 
   0   5  22        5.39       11.26     22.52 o 
   1   5  22     1601.49     1551.26     56.30 o 
   2   5  22     1643.51     1828.50     45.04 o 
   3   5  22     3113.63     3394.97     98.53 o 
   4   5  22      289.80      290.53     39.22 o 
   5   5  22      638.33      633.70     55.73 o 
   6   5  22      470.22      407.94     65.60 o 
   7   5  22        1.40       58.65     71.33 o 
   8   5  22       12.15      108.80     79.32 o 
   0   6  22       36.85       33.78     16.89 o 
   1   6  22      524.37      482.30     22.91 o 
   2   6  22      549.32      577.21     23.89 o 
   3   6  22       50.79       67.13     25.65 o 
   4   6  22      347.25      380.12     56.30 o 
   5   6  22       18.63       88.11     47.86 o 
   6   6  22      185.13      299.93     63.70 o 
   7   6  22       31.62       19.28     79.32 o 
   8   6  22       10.85        8.66     76.94 o 
   0   7  22      210.21      213.94     22.52 o 
   1   7  22      204.90      177.69     17.59 o 
   2   7  22     1023.51     1118.47     42.23 o 
   3   7  22      587.92      558.29     35.83 o 
   4   7  22      478.65      439.08     41.66 o 
   5   7  22      319.76      297.84     45.65 o 
   6   7  22      604.63      622.93     69.78 o 
   7   7  22       62.10      140.89     75.87 o 
   8   7  22        4.10      -28.71    182.98 o 
   0   8  22       80.51       78.82     28.15 o 
   1   8  22      397.60      354.52     22.52 o 
   2   8  22      171.90      182.10     22.91 o 
   3   8  22      514.08      543.67     35.83 o 
   4   8  22      139.59       96.90     37.66 o 
   5   8  22      385.55      432.47     51.03 o 
   6   8  22      345.98      488.12     87.27 o 
   7   8  22      111.11      102.78     85.52 o 
   0   9  22       25.07      -22.52     22.52 o 
   1   9  22       15.79       28.78     30.97 o 
   2   9  22      192.57      188.99     23.89 o 
   3   9  22       20.22       -9.50     36.60 o 
   4   9  22       52.88       77.57     35.17 o 
   5   9  22       35.52       -5.14     44.63 o 
   6   9  22      135.23      226.89     59.90 o 
   7   9  22        3.47       68.69     76.97 o 
   0  10  22      853.72      771.32     45.04 o 
   1  10  22      580.62      603.22     84.45 o 
   2  10  22      110.35       90.43     19.91 o 
   3  10  22      193.93      206.40     36.43 o 
   4  10  22      392.53      399.58     39.22 o 
   5  10  22     1235.95     1444.01     72.93 o 
   6  10  22      245.69      232.64     55.31 o 
   7  10  22      228.67      214.75     81.07 o 
   0  11  22      622.56      557.38     39.41 o 
   1  11  22      344.95      311.13     36.60 o 
   2  11  22      602.68      557.38     33.66 o 
   3  11  22      186.32      215.47     47.86 o 
   4  11  22      235.15      157.21     37.66 o 
   5  11  22      152.61      215.71     49.64 o 
   6  11  22     1007.08     1197.36     78.10 o 
   7  11  22        5.11       26.54     69.58 o 
   0  12  22       26.18        5.63     28.15 o 
   1  12  22       61.24       94.60     22.91 o 
   2  12  22       83.97       67.56     27.02 o 
   3  12  22      109.90       95.38     33.66 o 
   4  12  22      281.46      241.64     45.65 o 
   5  12  22       99.21       75.89     48.70 o 
   6  12  22       10.17      -44.82     53.49 o 
   7  12  22      264.70      142.47     71.33 o 
   0  13  22      117.65       84.45     33.78 o 
   1  13  22     1454.23     1208.41     39.22 o 
   2  13  22      464.00      427.33     35.83 o 
   3  13  22       78.20       33.78     33.66 o 
   4  13  22      401.60      450.00     90.08 o 
   5  13  22      141.77      114.85     56.30 o 
   6  13  22      989.33     1139.27     79.81 o 
   7  13  22      334.02      391.65     80.96 o 
   0  14  22     1408.39     1080.97     50.67 o 
   1  14  22      300.41      236.68     27.02 o 
   2  14  22       95.69       98.53     31.85 o 
   3  14  22      515.46      369.82     43.79 o 
   4  14  22       30.53       -2.82     39.81 o 
   5  14  22      171.54      253.01    109.79 o 
   6  14  22      238.69      244.10     59.72 o 
   7  14  22       66.02       36.60    143.57 o 
   0  15  22      667.36      782.58     50.67 o 
   1  15  22      263.68      177.02     29.66 o 
   2  15  22      139.01      117.57     36.60 o 
   3  15  22      149.31      169.08     37.66 o 
   4  15  22       25.55       74.27     49.94 o 
   5  15  22       63.81       59.12     55.31 o 
   6  15  22      328.81      424.01    115.42 o 
   7  15  22      116.01       63.31     96.02 o 
   0  16  22      463.84      456.04     45.04 o 
   1  16  22      160.40      148.92     33.66 o 
   2  16  22      251.21      180.42     47.86 o 
   3  16  22     2298.31     2488.36    143.57 o 
   4  16  22      361.91      405.91     57.62 o 
   5  16  22     1462.84     1612.93     88.98 o 
   6  16  22      339.22      277.86     67.33 o 
   0  17  22     1496.24     1278.03     67.56 o 
   1  17  22       18.91        9.38     29.66 o 
   2  17  22      234.17      171.14     33.66 o 
   3  17  22      586.51      660.35     92.90 o 
   4  17  22      317.33      271.38     55.31 o 
   5  17  22      373.51      442.58     70.34 o 
   6  17  22      313.93      366.04     71.66 o 
   0  18  22       26.72       22.52     45.04 o 
   1  18  22       35.10      -16.89     35.83 o 
   2  18  22      338.37      342.55     70.38 o 
   3  18  22      267.70      326.14     45.65 o 
   4  18  22      226.99      202.68     53.63 o 
   5  18  22      807.74      832.18    143.57 o 
   6  18  22       87.75      147.63     70.34 o 
   0  19  22       11.20       28.15     56.30 o 
   1  19  22      341.52      314.52     39.81 o 
   2  19  22      239.61      138.64     56.30 o 
   3  19  22      287.88      271.61     49.64 o 
   4  19  22       29.49       29.02     51.30 o 
   5  19  22      437.03      496.38    143.57 o 
   6  19  22      172.46      107.86     74.39 o 
   0  20  22       36.69       16.89     50.67 o 
   1  20  22      383.97      413.77     47.77 o 
   2  20  22      571.70      538.56     73.19 o 
   3  20  22      571.00      619.39     55.73 o 
   4  20  22      242.29      145.76     56.30 o 
   5  20  22       71.99      176.62     69.58 o 
   6  20  22        5.31      -87.27     87.27 o 
   0  21  22      104.87       73.19     61.93 o 
   1  21  22       16.12       13.67     81.64 o 
   2  21  22      169.90      141.86    115.42 o 
   3  21  22       66.04       54.27     87.27 o 
   4  21  22        1.18       41.58     95.71 o 
   5  21  22       28.94       -6.99     65.60 o 
   0  22  22       59.60      185.79     67.56 o 
   1  22  22      652.20      577.40    104.16 o 
   2  22  22       11.32      -11.26     43.79 o 
   3  22  22       60.79       36.26     78.82 o 
   4  22  22        5.79        8.74     57.62 o 
   5  22  22        0.29      -36.27    118.23 o 
   0  23  22      703.13      765.69     78.82 o 
   1  23  22      212.97      168.90     51.30 o 
   2  23  22        2.95       24.48     45.65 o 
   3  23  22       14.05      -11.49     47.28 o 
   4  23  22      359.64      416.63     71.33 o 
   5  23  22       93.97      104.24     65.60 o 
   0  24  22        6.08      -33.78     61.93 o 
   1  24  22       65.69       22.52     43.79 o 
   2  24  22       60.18       54.83     45.65 o 
   3  24  22       64.65       67.56     51.75 o 
   4  24  22       62.04      104.56     67.56 o 
   0  25  22      312.04      287.13     90.08 o 
   1  25  22       99.31       95.71    112.60 o 
   2  25  22      315.38      343.53     55.73 o 
   3  25  22      112.55       49.12     57.62 o 
   4  25  22       20.83       60.66     79.32 o 
   0  26  22        1.46      157.64     95.71 o 
   1  26  22      226.75      251.60     63.32 o 
   2  26  22       72.92       33.78     73.19 o 
   3  26  22      575.53      601.30     76.94 o 
   0  27  22        1.27        0.00     78.82 o 
   1  27  22      148.17      154.23     65.60 o 
   2  27  22       87.60       84.45     70.34 o 
   3  27  22       76.25       22.52     90.08 o 
   0  28  22      677.71      501.08     95.71 o 
   1  28  22        9.64       19.71     63.70 o 
   2  28  22      441.15      475.06    109.79 o 
   0  29  22     2133.68     2950.16    163.27 o 
   1  29  22      101.84      170.27     72.93 o 
   1   0  23        9.90      -11.26     22.52 o 
   2   0  23      117.12      101.34     28.15 o 
   3   0  23      290.01      275.87     45.04 o 
   4   0  23     3362.93     4093.07    118.23 o 
   5   0  23       45.93       39.41     61.93 o 
   6   0  23      321.98      315.28     78.82 o 
   7   0  23        3.04        5.63     90.08 o 
   8   0  23        0.18       56.30    140.75 o 
   0   1  23    10968.47    12279.20    185.79 o 
   1   1  23     1096.02     1042.05     27.87 o 
   2   1  23     6571.83     7316.30    106.97 o 
   3   1  23      141.00      142.78     27.87 o 
   4   1  23     4114.59     4912.15     95.30 o 
   5   1  23       95.00       31.73     43.25 o 
   6   1  23      111.29       91.66     48.70 o 
   7   1  23        2.57       -6.10     71.33 o 
   8   1  23       52.53       12.01     89.51 o 
   0   2  23     2933.90     2950.16     61.93 o 
   1   2  23       10.84       28.15     16.89 o 
   2   2  23     1737.39     1804.44     43.79 o 
   3   2  23      799.85      862.65     35.17 o 
   4   2  23      118.86      118.23     35.17 o 
   5   2  23      441.53      388.13     90.08 o 
   6   2  23      206.47      170.36     61.61 o 
   7   2  23      210.71      311.99    143.57 o 
   8   2  23       49.63      121.65    101.46 o 
   0   3  23       28.42       39.41     22.52 o 
   1   3  23     1212.53     1327.79     98.53 o 
   2   3  23      399.66      408.77     25.65 o 
   3   3  23       20.73      -12.56     25.65 o 
   4   3  23      641.26      644.95     47.77 o 
   5   3  23       92.24      123.86     47.77 o 
   6   3  23      479.46      484.29     81.64 o 
   7   3  23       14.01      -20.91    112.60 o 
   8   3  23        4.39      -25.28     93.49 o 
   0   4  23     4134.60     4475.91     90.08 o 
   1   4  23       91.91       50.67     18.74 o 
   2   4  23     1127.54     1108.49     33.66 o 
   3   4  23     2132.19     2356.89     56.80 o 
   4   4  23      388.50      379.31     41.66 o 
   5   4  23      303.84      337.71     43.25 o 
   6   4  23      436.11      392.75    106.97 o 
   7   4  23       23.96      126.68     79.32 o 
   8   4  23       43.44      -27.91     92.98 o 
   0   5  23      169.45      129.49     28.15 o 
   1   5  23      842.27      917.78     33.78 o 
   2   5  23      491.87      474.64     42.23 o 
   3   5  23     1848.63     1988.21     55.31 o 
   4   5  23     2058.84     2424.83     76.01 o 
   5   5  23       42.19       21.72     40.54 o 
   6   5  23       74.07       15.48     55.31 o 
   7   5  23       27.50       65.49     74.39 o 
   0   6  23      285.47      247.72     28.15 o 
   1   6  23       50.44       46.92     17.59 o 
   2   6  23       88.28       60.05     59.12 o 
   3   6  23       44.24       22.52     25.65 o 
   4   6  23      560.02      589.43     43.79 o 
   5   6  23       14.49      -16.89     43.79 o 
   6   6  23       94.24       85.42     63.01 o 
   7   6  23        3.23      -18.87     73.57 o 
   0   7  23      398.42      360.32     28.15 o 
   1   7  23     2202.24     2230.31     92.90 o 
   2   7  23     1308.00     1417.42     53.49 o 
   3   7  23      755.63      712.82     40.54 o 
   4   7  23      574.15      561.90     47.77 o 
   5   7  23       11.66       45.04     84.45 o 
   6   7  23       92.24       42.99     63.46 o 
   7   7  23       35.70       75.27     72.85 o 
   0   8  23      213.93      197.05     28.15 o 
   1   8  23      232.39      197.64     33.78 o 
   2   8  23      478.49      476.21     39.41 o 
   3   8  23      268.56      230.52     33.66 o 
   4   8  23      134.00      132.59     59.12 o 
   5   8  23     1074.15     1166.48    109.79 o 
   6   8  23      384.28      319.44     64.57 o 
   7   8  23       68.13      -26.61    101.34 o 
   0   9  23      276.71      343.43     33.78 o 
   1   9  23      362.19      374.59     23.89 o 
   2   9  23       64.63       64.75     23.89 o 
   3   9  23       34.99       60.05     29.66 o 
   4   9  23      383.36      318.27     43.25 o 
   5   9  23       67.12      132.09     49.94 o 
   6   9  23       39.18       10.29     52.84 o 
   7   9  23      112.18      118.11    112.60 o 
   0  10  23        0.82       16.89     22.52 o 
   1  10  23      792.52      640.51     31.85 o 
   2  10  23      114.45      126.74     27.87 o 
   3  10  23      304.25      308.80     37.66 o 
   4  10  23      308.71      334.77     43.79 o 
   5  10  23        2.87       -2.69     44.63 o 
   6  10  23      130.17      185.03     69.78 o 
   7  10  23      272.71      336.48    100.99 o 
   0  11  23     1406.68     1283.66     50.67 o 
   1  11  23      309.69      215.35     50.67 o 
   2  11  23      587.49      538.88     35.17 o 
   3  11  23      206.83      121.79     39.41 o 
   4  11  23      109.38       92.90     39.81 o 
   5  11  23      141.88       72.25     47.28 o 
   6  11  23      312.96      346.45     57.62 o 
   7  11  23      146.70      218.02     91.98 o 
   0  12  23       14.89       50.67     28.15 o 
   1  12  23      578.77      511.84     32.29 o 
   2  12  23       95.03      101.34     27.87 o 
   3  12  23      143.70      185.00     37.66 o 
   4  12  23       16.76       64.08     41.66 o 
   5  12  23      229.47      188.92     53.63 o 
   6  12  23       61.49       -6.31     78.82 o 
   7  12  23      118.10      105.56     98.53 o 
   0  13  23       42.17       22.52     39.41 o 
   1  13  23      492.09      434.33     29.66 o 
   2  13  23      668.97      583.20     37.66 o 
   3  13  23       67.24       42.97     36.43 o 
   4  13  23      206.10      221.08     43.25 o 
   5  13  23      703.86      762.27     70.34 o 
   6  13  23      231.66      229.06     69.58 o 
   7  13  23      310.69      288.17    205.50 o 
   0  14  23      152.45      123.86     39.41 o 
   1  14  23      130.44      166.52     31.85 o 
   2  14  23       72.09       47.86     31.85 o 
   3  14  23     1079.32     1032.82     59.32 o 
   4  14  23       14.46       25.34     43.79 o 
   5  14  23      325.51      346.16     60.84 o 
   6  14  23      498.58      522.36     75.33 o 
   7  14  23       41.19      -28.78     87.93 o 
   0  15  23        0.66       11.26     39.41 o 
   1  15  23       50.91       41.66     29.66 o 
   2  15  23      277.77      265.11     47.86 o 
   3  15  23      262.81      175.67     98.53 o 
   4  15  23      307.34      326.92     53.63 o 
   5  15  23      263.79      182.49     57.62 o 
   6  15  23       42.80       14.86     71.33 o 
   0  16  23       10.31      -39.41     39.41 o 
   1  16  23      448.89      327.42     35.83 o 
   2  16  23      548.59      475.07     41.66 o 
   3  16  23      424.38      304.81     64.75 o 
   4  16  23      960.27      973.23     68.90 o 
   5  16  23      231.20      241.24     65.60 o 
   6  16  23      197.20      233.86     76.94 o 
   0  17  23      229.68      140.75     50.67 o 
   1  17  23      320.67      324.05     37.66 o 
   2  17  23     1081.33      907.00     51.75 o 
   3  17  23      267.17      246.02     47.28 o 
   4  17  23      188.09      115.42     51.75 o 
   5  17  23       42.66       12.63     65.60 o 
   6  17  23      522.64      502.22     79.81 o 
   0  18  23      157.38      129.49     50.67 o 
   1  18  23      317.23      204.67     39.81 o 
   2  18  23       77.30       27.85     37.66 o 
   3  18  23      255.68      282.10     45.65 o 
   4  18  23      210.16      213.94     55.73 o 
   5  18  23       50.21      153.55     63.46 o 
   6  18  23       38.65       55.05     70.34 o 
   0  19  23      605.23      574.27     73.19 o 
   1  19  23      178.11      140.75     37.66 o 
   2  19  23      668.39      704.16     51.75 o 
   3  19  23      304.49      339.90     50.67 o 
   4  19  23      186.73      103.70     84.45 o 
   5  19  23       60.29       85.90     61.61 o 
   6  19  23      194.83      217.27    104.16 o 
   0  20  23       44.01       61.93     56.30 o 
   1  20  23      499.27      402.33     45.65 o 
   2  20  23       11.75       -9.48     37.66 o 
   3  20  23       34.13       39.41     47.77 o 
   4  20  23       63.22       84.45     87.27 o 
   5  20  23       25.29       -8.89    129.49 o 
   0  21  23       11.91      -50.67     61.93 o 
   1  21  23      195.29      123.86     47.28 o 
   2  21  23       21.53      -23.59     41.66 o 
   3  21  23       87.13      115.42     47.77 o 
   4  21  23        1.98      -15.34     56.80 o 
   5  21  23       42.12      -51.64     87.27 o 
   0  22  23       20.81       50.67     73.19 o 
   1  22  23      264.25      235.40     59.12 o 
   2  22  23       44.56       54.42     41.66 o 
   3  22  23      107.05       64.75     47.77 o 
   4  22  23       75.71       20.52     78.82 o 
   5  22  23      250.81      340.89     78.43 o 
   0  23  23      128.16      101.34     61.93 o 
   1  23  23      845.37      840.84    121.05 o 
   2  23  23      157.19      188.39     51.30 o 
   3  23  23       29.35       44.42     52.76 o 
   4  23  23       40.17       63.81     65.60 o 
   0  24  23      338.06      354.69     84.45 o 
   1  24  23      421.15      349.16     63.70 o 
   2  24  23       25.51       95.09     53.63 o 
   3  24  23      131.20      144.13     59.32 o 
   4  24  23      202.48      314.60     69.58 o 
   0  25  23      316.94      292.76     78.82 o 
   1  25  23      548.87      585.68     67.33 o 
   2  25  23      151.51      230.83     67.68 o 
   3  25  23       13.53       96.98     60.84 o 
   4  25  23      356.39      389.59     83.32 o 
   0  26  23      254.69      208.31     90.08 o 
   1  26  23        3.71      -46.92     59.32 o 
   2  26  23      141.38      163.10     65.60 o 
   3  26  23      347.57      363.01     73.57 o 
   0  27  23        0.00       90.08    106.97 o 
   1  27  23        4.80       14.90     62.23 o 
   2  27  23      210.62      191.26     69.58 o 
   0  28  23      310.81      337.80    101.34 o 
   1  28  23       52.77       28.31     68.90 o 
   0   0  24        1.46       -5.63     33.78 o 
   1   0  24       67.75       61.93     28.15 o 
   2   0  24        3.15       50.67     28.15 o 
   3   0  24      872.40      912.07     50.67 o 
   4   0  24     1435.58     1435.67     78.82 o 
   5   0  24      406.84      444.78     73.19 o 
   6   0  24     1126.58     1165.43    118.23 o 
   7   0  24      205.49      174.53    101.34 o 
   0   1  24     6959.85     7825.81    135.12 o 
   1   1  24      120.32      101.34     17.59 o 
   2   1  24     4165.91     4510.00     73.57 o 
   3   1  24      335.59      318.18     42.23 o 
   4   1  24     3259.56     3496.82    135.12 o 
   5   1  24       14.75       84.25     55.31 o 
   6   1  24       61.14       59.12     62.22 o 
   7   1  24       86.99      167.08     72.93 o 
   0   2  24      162.08      157.64     28.15 o 
   1   2  24     1036.18     1045.28     33.78 o 
   2   2  24     1028.60      942.84     35.17 o 
   3   2  24      997.84     1123.26     39.81 o 
   4   2  24      117.26      116.58     37.48 o 
   5   2  24       87.77       65.83     51.30 o 
   6   2  24      272.43      208.14     65.60 o 
   7   2  24        6.60      152.64    106.97 o 
   0   3  24     3492.08     4149.37     84.45 o 
   1   3  24       22.66      -11.26     19.91 o 
   2   3  24     1772.91     1955.22     44.63 o 
   3   3  24      192.59      100.44     47.86 o 
   4   3  24      328.35      329.79     44.63 o 
   5   3  24      136.18       99.76     49.64 o 
   6   3  24      175.86      126.68     59.72 o 
   7   3  24       69.53      121.61     74.95 o 
   0   4  24      783.75      731.91     39.41 o 
   1   4  24     1528.25     1512.61     37.66 o 
   2   4  24      882.34      967.87     33.78 o 
   3   4  24       79.42       66.06     64.75 o 
   4   4  24      867.78     1026.19     55.73 o 
   5   4  24      412.34      405.26     64.75 o 
   6   4  24       84.87      104.00     71.33 o 
   7   4  24       11.23      -70.63    135.12 o 
   0   5  24     1144.83     1199.21     45.04 o 
   1   5  24     4716.90     4945.83     78.82 o 
   2   5  24     1612.10     1850.87     44.63 o 
   3   5  24     1619.11     1792.60    137.94 o 
   4   5  24      307.81      253.75     39.22 o 
   5   5  24      127.61       62.38     50.67 o 
   6   5  24       36.55      -24.40     63.46 o 
   7   5  24       18.83       61.66     83.32 o 
   0   6  24      916.64      923.33     39.41 o 
   1   6  24        6.34       27.64     21.63 o 
   2   6  24      535.43      581.14     33.66 o 
   3   6  24      552.16      616.80     37.66 o 
   4   6  24      185.01      179.80     41.66 o 
   5   6  24      162.88      130.96     53.49 o 
   6   6  24       44.05       -9.17     90.08 o 
   7   6  24       29.99       64.62     91.31 o 
   0   7  24     1705.43     1750.95     50.67 o 
   1   7  24     3114.77     3383.34     95.71 o 
   2   7  24     1111.14     1146.15     40.54 o 
   3   7  24      751.59      693.74     41.66 o 
   4   7  24       43.46      -15.55     41.66 o 
   5   7  24      117.30      115.01     52.00 o 
   6   7  24      291.07      365.11     78.43 o 
   7   7  24       89.45      139.34     92.90 o 
   0   8  24      408.22      433.52     33.78 o 
   1   8  24      673.97      588.43     30.97 o 
   2   8  24       48.04       24.69     28.15 o 
   3   8  24      205.94      185.37     37.66 o 
   4   8  24      614.93      744.58     51.30 o 
   5   8  24      278.07      206.37     55.20 o 
   6   8  24       71.71      119.30     71.65 o 
   7   8  24       17.55      -29.69     64.88 o 
   0   9  24      104.47        5.63     28.15 o 
   1   9  24      500.79      480.56     47.86 o 
   2   9  24      112.88       64.93     29.66 o 
   3   9  24      204.02      196.24     39.81 o 
   4   9  24       73.69       18.08     37.66 o 
   5   9  24      222.41      255.55     51.03 o 
   6   9  24        6.51       20.34     59.33 o 
   7   9  24        4.24       -1.10     80.96 o 
   0  10  24      201.51      123.86     33.78 o 
   1  10  24     2520.46     2415.25     81.64 o 
   2  10  24       52.27       76.94     29.66 o 
   3  10  24      264.90      239.30     37.66 o 
   4  10  24       54.41       -0.89     37.66 o 
   5  10  24       26.34      -11.75     45.65 o 
   6  10  24      173.35      252.99     67.33 o 
   7  10  24      171.74      189.71     89.25 o 
   0  11  24       66.10       50.67     33.78 o 
   1  11  24      900.62      805.73     35.83 o 
   2  11  24      417.35      358.67     42.23 o 
   3  11  24      615.99      665.74     43.25 o 
   4  11  24      320.68      316.36     48.70 o 
   5  11  24      333.75      323.93     56.80 o 
   6  11  24       32.79       46.58     65.60 o 
   7  11  24       96.14      -41.66     89.51 o 
   0  12  24       99.45       33.78     39.41 o 
   1  12  24       41.69       93.11     25.65 o 
   2  12  24       29.58      -16.89     45.04 o 
   3  12  24      172.93      123.27     36.43 o 
   4  12  24        7.73      -12.06     41.66 o 
   5  12  24      174.99      180.16     55.73 o 
   6  12  24      216.15      375.75     78.82 o 
   7  12  24      157.49      134.08     74.39 o 
   0  13  24      175.82      180.16     45.04 o 
   1  13  24       42.02       15.16     25.65 o 
   2  13  24        6.57      -17.95     31.11 o 
   3  13  24        2.95       31.71     37.66 o 
   4  13  24      958.70     1050.76     81.64 o 
   5  13  24      139.66      106.14     53.63 o 
   6  13  24      146.91       38.25     57.62 o 
   7  13  24       51.13      -83.81    380.03 o 
   0  14  24       55.93       61.93     39.41 o 
   1  14  24      283.58      176.73     29.66 o 
   2  14  24       75.43      122.38     37.66 o 
   3  14  24      328.60      297.96     45.65 o 
   4  14  24       52.22      -33.78     70.38 o 
   5  14  24      183.94      112.60     55.73 o 
   6  14  24      107.36       95.71     67.33 o 
   0  15  24        0.85       28.15     45.04 o 
   1  15  24      185.93      121.00     45.04 o 
   2  15  24      223.59      232.07     39.81 o 
   3  15  24      210.70      185.16     43.79 o 
   4  15  24       30.58       93.46     53.49 o 
   5  15  24      382.17      319.64     71.66 o 
   6  15  24       79.93       59.80     71.65 o 
   0  16  24      157.58       90.08     45.04 o 
   1  16  24      276.48      242.22     39.81 o 
   2  16  24      196.97      195.04     43.79 o 
   3  16  24      212.77      207.79     53.63 o 
   4  16  24       44.71       70.01     45.65 o 
   5  16  24      453.15      498.38     74.39 o 
   6  16  24      314.18      343.92     71.33 o 
   0  17  24       82.32       95.71     50.67 o 
   1  17  24      322.02      173.66     43.25 o 
   2  17  24      430.34      451.30     48.70 o 
   3  17  24       67.31       -5.09     47.86 o 
   4  17  24      136.52       15.28     54.05 o 
   5  17  24       15.67        8.19     64.88 o 
   6  17  24       13.36        2.74     73.57 o 
   0  18  24        0.01      -50.67     50.67 o 
   1  18  24       22.71       75.24     43.25 o 
   2  18  24      160.77      199.25     44.63 o 
   3  18  24       74.96      155.08     84.45 o 
   4  18  24       17.52       77.70     58.14 o 
   5  18  24      129.03      160.38     71.65 o 
   6  18  24       83.84       51.91     80.96 o 
   0  19  24       63.84      -22.52     50.67 o 
   1  19  24       31.30       -4.44     37.66 o 
   2  19  24      317.79      247.36     45.65 o 
   3  19  24       64.68       62.71     57.62 o 
   4  19  24      262.23      346.46     67.68 o 
   5  19  24       76.41       -8.28     67.33 o 
   0  20  24        7.02      -39.41     56.30 o 
   1  20  24      667.46      523.40     51.30 o 
   2  20  24      200.85      192.59     45.65 o 
   3  20  24       77.49       75.07     59.32 o 
   4  20  24      106.88       67.91     70.38 o 
   5  20  24        3.12      -23.49    163.27 o 
   0  21  24       98.54       11.26     67.56 o 
   1  21  24       39.96       -5.63     47.77 o 
   2  21  24      274.59      240.11     47.77 o 
   3  21  24        0.93       -8.24     52.00 o 
   4  21  24        5.22       48.96     65.60 o 
   5  21  24       42.93      -19.64     80.96 o 
   0  22  24      438.20      579.90     84.45 o 
   1  22  24      296.14      313.37     56.80 o 
   2  22  24        0.15      -22.52     50.67 o 
   3  22  24      249.83      282.50     70.38 o 
   4  22  24        0.14      -11.73     81.64 o 
   0  23  24      866.90      867.03     95.71 o 
   1  23  24      263.94      195.48     55.73 o 
   2  23  24      294.68      322.40     66.28 o 
   3  23  24      497.43      447.82     72.85 o 
   4  23  24        0.52       -4.50     68.90 o 
   0  24  24      234.09      208.31     78.82 o 
   1  24  24        4.54      -36.28     53.63 o 
   2  24  24      188.98      141.13     59.32 o 
   3  24  24      172.82      180.16     76.94 o 
   4  24  24       60.50       94.85     75.73 o 
   0  25  24       28.28       -5.63     90.08 o 
   1  25  24      626.83      601.02     71.33 o 
   2  25  24       40.24        1.36     67.56 o 
   3  25  24       16.18       34.29     64.88 o 
   0  26  24      954.81      883.92    106.97 o 
   1  26  24      206.73      199.24     71.33 o 
   2  26  24      127.08      147.71     64.57 o 
   3  26  24      134.68      106.97    129.49 o 
   0  27  24      559.64      568.64     95.71 o 
   1  27  24      148.57      160.46    132.31 o 
   2  27  24       88.89      132.38     81.54 o 
   0  28  24     1185.94     1103.49    146.38 o 
   1   0  25     1711.64     1818.51     56.30 o 
   2   0  25      817.91      833.25     45.04 o 
   3   0  25     1032.63     1154.17     56.30 o 
   4   0  25      504.76      529.23     61.93 o 
   5   0  25       33.29      -67.56     67.56 o 
   6   0  25      101.98       45.04     78.82 o 
   7   0  25        8.11      123.86    123.86 o 
   0   1  25       44.55       39.41     28.15 o 
   1   1  25     1004.03     1141.91     33.66 o 
   2   1  25     2516.63     2761.22     55.31 o 
   3   1  25      178.09      143.62     27.87 o 
   4   1  25     1170.91     1175.87     66.28 o 
   5   1  25       75.45       15.76     49.64 o 
   6   1  25        0.86      146.38     84.45 o 
   7   1  25       10.17       21.36     81.64 o 
   0   2  25      757.42      630.57     39.41 o 
   1   2  25      719.19      723.56     31.85 o 
   2   2  25     3499.23     3781.55     71.33 o 
   3   2  25      978.96      973.81    115.42 o 
   4   2  25       38.17       -4.90     44.63 o 
   5   2  25      636.02      629.27     59.32 o 
   6   2  25        3.49      -32.74     53.63 o 
   7   2  25        0.41       18.67     74.39 o 
   0   3  25       43.51       33.78     28.15 o 
   1   3  25     4232.56     4440.34     65.60 o 
   2   3  25      528.83      462.69     42.23 o 
   3   3  25      299.24      203.00     50.67 o 
   4   3  25      593.44      496.74     53.49 o 
   5   3  25      102.37       67.56     51.75 o 
   6   3  25       16.55       51.01     81.64 o 
   7   3  25       51.06      111.64     81.54 o 
   0   4  25     1295.23     1345.59     50.67 o 
   1   4  25      349.63      369.38     73.19 o 
   2   4  25     2252.01     2474.57     59.12 o 
   3   4  25      989.09      986.74     44.63 o 
   4   4  25      725.96      712.74     49.64 o 
   5   4  25      758.76      734.92     61.61 o 
   6   4  25       87.04      145.02     65.60 o 
   7   4  25        0.95      -10.02     75.87 o 
   0   5  25     1575.21     1480.71     50.67 o 
   1   5  25      825.63      754.90     67.56 o 
   2   5  25     1590.17     1707.01     81.64 o 
   3   5  25      256.86      272.45     70.38 o 
   4   5  25      215.18      208.69     67.56 o 
   5   5  25        9.41       56.30     51.75 o 
   6   5  25       36.36       30.97     59.72 o 
   7   5  25       13.66      -51.47     81.07 o 
   0   6  25      255.71      253.35     33.78 o 
   1   6  25     1092.38     1089.77     56.30 o 
   2   6  25       26.28       16.89     61.93 o 
   3   6  25     1304.08     1301.81     53.63 o 
   4   6  25       27.08      -37.66     37.66 o 
   5   6  25       81.76       64.34     50.67 o 
   6   6  25       37.35      -44.02     86.50 o 
   7   6  25       76.21      285.02    126.68 o 
   0   7  25     6123.50     6575.93    129.49 o 
   1   7  25      447.73      387.23     39.41 o 
   2   7  25     1860.63     2151.58     54.05 o 
   3   7  25      631.78      639.62     43.79 o 
   4   7  25      228.42      122.68     37.66 o 
   5   7  25        7.54      -24.13     49.22 o 
   6   7  25       17.82      -19.33     58.14 o 
   7   7  25      125.99      146.68    112.16 o 
   0   8  25       15.80        0.00     28.15 o 
   1   8  25     2923.92     2812.56     59.72 o 
   2   8  25      193.54      180.15     31.11 o 
   3   8  25      528.36      515.60     81.64 o 
   4   8  25     1021.51     1156.43     64.75 o 
   5   8  25      350.65      388.57     67.56 o 
   6   8  25      220.00      313.76    104.16 o 
   7   8  25      559.36      578.77     91.98 o 
   0   9  25      408.78      444.78     39.41 o 
   1   9  25      599.46      579.07     33.66 o 
   2   9  25     1119.73     1246.13     47.28 o 
   3   9  25      303.44      238.10     41.66 o 
   4   9  25     1226.79     1505.87     61.61 o 
   5   9  25       43.94       47.97     49.64 o 
   6   9  25       22.86       42.02    106.97 o 
   7   9  25       44.17      -62.62     97.48 o 
   0  10  25      613.93      563.01     45.04 o 
   1  10  25     1143.55      920.79     41.66 o 
   2  10  25      404.66      372.08     70.38 o 
   3  10  25       70.26       65.24     50.67 o 
   4  10  25      116.02      113.34     47.86 o 
   5  10  25       45.11      -54.17     61.93 o 
   6  10  25      157.10      178.05     57.93 o 
   7  10  25      342.86      303.47    121.37 o 
   0  11  25      229.10      101.34     39.41 o 
   1  11  25       70.71       84.83     29.66 o 
   2  11  25      661.36      618.06     41.66 o 
   3  11  25       91.27       73.19     35.83 o 
   4  11  25      275.39      244.30     56.30 o 
   5  11  25      299.11      341.83     63.70 o 
   6  11  25      117.70      202.06    106.97 o 
   7  11  25      136.44      136.42    177.35 o 
   0  12  25      238.81      146.38     45.04 o 
   1  12  25      651.04      572.09     39.22 o 
   2  12  25      201.14      159.60     42.23 o 
   3  12  25       91.30       45.04     39.81 o 
   4  12  25      203.37      194.58     49.64 o 
   5  12  25       43.76       22.52     55.73 o 
   6  12  25       53.69      126.93     64.88 o 
   0  13  25     3365.93     3462.50    112.60 o 
   1  13  25       47.34        2.98     33.66 o 
   2  13  25       73.86       16.89     35.83 o 
   3  13  25       74.26       48.62     70.38 o 
   4  13  25      355.66      429.07     55.73 o 
   5  13  25       58.33      104.16     59.72 o 
   6  13  25       50.33       91.02     84.45 o 
   0  14  25       84.19       45.04     45.04 o 
   1  14  25      204.89      103.66     33.66 o 
   2  14  25      420.35      436.82     45.04 o 
   3  14  25       84.49       39.41     90.08 o 
   4  14  25       76.44       51.21     41.66 o 
   5  14  25      333.89      413.81    123.86 o 
   6  14  25       52.54       69.04     82.47 o 
   0  15  25      454.33      399.74     56.30 o 
   1  15  25        9.70        3.75     35.17 o 
   2  15  25        2.95       73.73     47.86 o 
   3  15  25       26.74       53.49     47.86 o 
   4  15  25       41.62       57.11     90.08 o 
   5  15  25      868.47      914.25     85.52 o 
   6  15  25       23.35        4.30     74.39 o 
   0  16  25       35.16      106.97     56.30 o 
   1  16  25      123.94      135.12     45.04 o 
   2  16  25       38.77       76.01     43.79 o 
   3  16  25      245.99      169.95     76.01 o 
   4  16  25      144.06      139.75     55.31 o 
   5  16  25       70.84       53.06     63.46 o 
   6  16  25      332.60      337.80     94.59 o 
   0  17  25      724.13      574.27     67.56 o 
   1  17  25       54.50       42.08     37.66 o 
   2  17  25      515.68      532.51     61.93 o 
   3  17  25      205.28      245.06     59.72 o 
   4  17  25        8.11      -47.65     76.01 o 
   5  17  25      221.54      195.23     73.57 o 
   6  17  25      327.47      430.55     85.52 o 
   0  18  25        1.72       33.78     61.93 o 
   1  18  25      541.37      492.87     49.64 o 
   2  18  25      260.49      179.23     67.56 o 
   3  18  25      170.36      173.73     55.31 o 
   4  18  25        5.63      -42.63     54.05 o 
   5  18  25       66.83      123.00     76.94 o 
   0  19  25        1.36       56.30     56.30 o 
   1  19  25      239.12      125.58     45.65 o 
   2  19  25      179.09      210.74     49.64 o 
   3  19  25      330.56      442.14     62.22 o 
   4  19  25       47.63       83.41     53.63 o 
   5  19  25      274.43      174.39    104.16 o 
   0  20  25        5.62      -11.26     61.93 o 
   1  20  25      257.79      335.48     59.32 o 
   2  20  25       21.82      -48.70     48.70 o 
   3  20  25      184.77      165.02     57.62 o 
   4  20  25      111.46       84.45     73.57 o 
   5  20  25      135.17      106.97     84.97 o 
   0  21  25      560.37      444.78     84.45 o 
   1  21  25       70.58       65.85    104.16 o 
   2  21  25      243.80      272.42     81.64 o 
   3  21  25        9.62       19.71     64.75 o 
   4  21  25      133.18      177.35     75.64 o 
   0  22  25        8.98      -61.93     61.93 o 
   1  22  25      276.99      128.45     53.63 o 
   2  22  25       98.65       55.76     61.61 o 
   3  22  25      156.23      166.09     67.68 o 
   4  22  25       51.50       28.15    101.34 o 
   0  23  25      362.70      343.43     90.08 o 
   1  23  25      248.19      198.99     57.62 o 
   2  23  25       60.69      -24.13     56.30 o 
   3  23  25       74.56       -2.82     67.68 o 
   4  23  25      106.95       89.43     84.97 o 
   0  24  25       46.08       11.26     78.82 o 
   1  24  25      289.48      236.10     61.61 o 
   2  24  25       26.02       40.14     59.33 o 
   3  24  25      119.14       86.14     79.32 o 
   0  25  25      162.03       90.08     84.45 o 
   1  25  25      663.80      646.02     73.19 o 
   2  25  25        3.98      -18.56     73.57 o 
   3  25  25        2.92       19.71     91.56 o 
   0  26  25       80.20       90.08     84.45 o 
   1  26  25       79.41       89.93     72.93 o 
   2  26  25      834.89      997.20    258.98 o 
   0  27  25        1.82       67.56    118.23 o 
   1  27  25        7.72       36.88    163.27 o 
   0   0  26      342.34      422.26     45.04 o 
   1   0  26      521.64      546.12     45.04 o 
   2   0  26      110.50       73.19     33.78 o 
   3   0  26     2380.23     2708.07     84.45 o 
   4   0  26        7.95      -33.78     67.56 o 
   5   0  26       45.62       22.52     95.71 o 
   6   0  26      522.78      517.97     95.71 o 
   7   0  26      101.86     -106.97    140.75 o 
   0   1  26      201.42      163.27     33.78 o 
   1   1  26      364.91      380.22     27.87 o 
   2   1  26      797.53      886.22     39.22 o 
   3   1  26      287.30      332.27     35.83 o 
   4   1  26      184.52      105.40     49.64 o 
   5   1  26       26.02      -30.86     53.63 o 
   6   1  26       91.90       48.96     65.60 o 
   7   1  26       33.99       16.89     79.62 o 
   0   2  26     2426.33     2696.81     73.19 o 
   1   2  26     1870.00     2023.46     67.56 o 
   2   2  26     2611.86     2875.69     61.61 o 
   3   2  26     1558.94     1806.38     59.12 o 
   4   2  26      169.15      104.41     43.25 o 
   5   2  26       62.64       19.41     57.62 o 
   6   2  26       61.15       67.56     64.88 o 
   7   2  26        8.01       80.96     91.20 o 
   0   3  26       73.28      129.49     33.78 o 
   1   3  26      129.47      121.11     23.89 o 
   2   3  26      808.52      840.11     39.22 o 
   3   3  26     1723.73     2127.85    129.49 o 
   4   3  26      346.44      274.12     41.66 o 
   5   3  26       59.32       42.11     48.70 o 
   6   3  26      326.20      309.93     75.64 o 
   7   3  26       12.84       54.13     87.31 o 
   0   4  26      107.17       78.82     39.41 o 
   1   4  26     1664.32     1720.23     47.86 o 
   2   4  26     3872.50     4396.74    104.16 o 
   3   4  26     2483.76     3001.00     75.64 o 
   4   4  26      505.73      546.18     47.77 o 
   5   4  26      129.31      128.08     62.22 o 
   6   4  26      124.52       72.18     77.55 o 
   7   4  26       88.70        9.60    101.46 o 
   0   5  26     4057.15     4312.64    101.34 o 
   1   5  26      118.17      103.36     25.65 o 
   2   5  26      948.25      848.11     41.66 o 
   3   5  26       94.68      131.27     37.66 o 
   4   5  26      421.64      423.94     64.75 o 
   5   5  26      369.65      478.05    112.60 o 
   6   5  26       81.82      152.16     75.73 o 
   7   5  26      289.11      236.03     76.94 o 
   0   6  26       82.56       45.04     28.15 o 
   1   6  26     1061.97     1059.92     39.41 o 
   2   6  26     1089.06     1299.91     59.12 o 
   3   6  26        2.82       19.99     53.49 o 
   4   6  26      646.99      771.78     59.12 o 
   5   6  26      103.37      -15.64     52.76 o 
   6   6  26      158.32      166.74     75.73 o 
   7   6  26      117.79      125.95    102.07 o 
   0   7  26      892.33      776.95     45.04 o 
   1   7  26       17.06      -22.52     25.65 o 
   2   7  26     1150.78     1174.16     47.28 o 
   3   7  26        3.50       -6.76     39.22 o 
   4   7  26     1419.50     1722.20     65.60 o 
   5   7  26      516.39      593.61     70.38 o 
   6   7  26       30.95      101.62     81.64 o 
   7   7  26       50.10      150.22    160.46 o 
   0   8  26      318.70      219.57     39.41 o 
   1   8  26      812.71      608.26     35.83 o 
   2   8  26       57.03      102.05     39.41 o 
   3   8  26       22.83       23.51     33.66 o 
   4   8  26       25.74      -47.86     47.86 o 
   5   8  26      174.24      266.99     70.38 o 
   6   8  26      261.23      169.61     76.97 o 
   7   8  26       31.02      -13.14     88.98 o 
   0   9  26     1200.46     1300.55     50.67 o 
   1   9  26       20.82        8.45     30.97 o 
   2   9  26      847.71      988.35     48.70 o 
   3   9  26        4.63       28.15     39.41 o 
   4   9  26       45.67       35.83     43.25 o 
   5   9  26       64.54      182.02    121.05 o 
   6   9  26       16.57      -48.79     95.30 o 
   0  10  26      657.60      551.75     61.93 o 
   1  10  26      300.16      244.18     33.66 o 
   2  10  26       98.92       39.41     35.17 o 
   3  10  26       48.97       61.93     56.30 o 
   4  10  26      233.30      209.36     51.75 o 
   5  10  26       24.08       96.46     59.32 o 
   6  10  26      228.97      399.80     88.98 o 
   0  11  26      628.91      568.64     56.30 o 
   1  11  26       87.91       40.82     31.11 o 
   2  11  26       23.24       -0.33     33.66 o 
   3  11  26      206.16      197.49     41.66 o 
   4  11  26      716.70      723.56     59.72 o 
   5  11  26      303.86      400.64     76.01 o 
   6  11  26       57.18      112.08     84.97 o 
   0  12  26      217.82      191.42     45.04 o 
   1  12  26      508.77      420.67     76.01 o 
   2  12  26       83.11       21.96     39.22 o 
   3  12  26      453.47      317.65     70.38 o 
   4  12  26      199.16      202.06     53.63 o 
   5  12  26      122.24       80.64     60.84 o 
   6  12  26      199.96      151.10     73.57 o 
   0  13  26     1438.91     1356.85     73.19 o 
   1  13  26        6.45       15.70     37.66 o 
   2  13  26      710.64      497.05     47.77 o 
   3  13  26       52.48       75.24     43.25 o 
   4  13  26      127.75      115.42     47.86 o 
   5  13  26      167.60      109.70     60.84 o 
   6  13  26      139.60      217.16     81.07 o 
   0  14  26       20.76       16.89     50.67 o 
   1  14  26       49.58       32.00     37.66 o 
   2  14  26       28.71       52.72     53.49 o 
   3  14  26       71.48       36.60     47.77 o 
   4  14  26        2.90       22.52     49.94 o 
   5  14  26       59.53       47.04     59.33 o 
   6  14  26      172.81      159.95     77.55 o 
   0  15  26      359.42      343.43     61.93 o 
   1  15  26       91.27       92.23     41.66 o 
   2  15  26       12.97       39.41     37.66 o 
   3  15  26      100.33      122.33     43.25 o 
   4  15  26       27.06       87.75     56.80 o 
   5  15  26      184.38      196.48     75.73 o 
   6  15  26       40.19       13.22     89.25 o 
   0  16  26       89.87       33.78     56.30 o 
   1  16  26      280.68      267.19     47.28 o 
   2  16  26        6.31       36.48     49.64 o 
   3  16  26      303.77      334.56     55.73 o 
   4  16  26       91.97        7.43     95.71 o 
   5  16  26       54.19       74.64     69.58 o 
   0  17  26      414.78      270.24     73.19 o 
   1  17  26       51.74       22.52     45.04 o 
   2  17  26      135.15      156.48     57.62 o 
   3  17  26      167.32      164.52     53.63 o 
   4  17  26       10.88      -53.63     53.63 o 
   5  17  26      155.93      108.16     74.39 o 
   0  18  26       20.66      129.49     67.56 o 
   1  18  26       99.09       56.30     43.79 o 
   2  18  26      137.73      172.28     49.64 o 
   3  18  26      124.12        3.02     76.01 o 
   4  18  26       35.61       45.04     58.14 o 
   5  18  26       16.13       -7.95     67.33 o 
   0  19  26        0.04        5.63     61.93 o 
   1  19  26      144.20      111.43     47.28 o 
   2  19  26      150.40      117.19     51.03 o 
   3  19  26      136.67       92.90     55.73 o 
   4  19  26        8.57      -31.42     73.19 o 
   5  19  26       86.64       47.10     81.54 o 
   0  20  26       77.15       95.71     73.19 o 
   1  20  26       58.97       72.32     51.30 o 
   2  20  26      197.05      255.42     95.71 o 
   3  20  26       35.89      118.76     63.32 o 
   4  20  26      126.28      151.70     71.33 o 
   0  21  26       64.54       73.19     84.45 o 
   1  21  26      177.20       75.69     52.76 o 
   2  21  26      341.79      379.64     92.90 o 
   3  21  26      181.49      211.13     59.72 o 
   4  21  26      117.65       31.26    225.20 o 
   0  22  26      101.33      168.90     73.19 o 
   1  22  26      101.74       87.75     55.20 o 
   2  22  26        9.79      -49.51     56.80 o 
   3  22  26      541.54      536.63     95.30 o 
   4  22  26      177.26      157.26     87.31 o 
   0  23  26        1.69       56.30     78.82 o 
   1  23  26      481.40      473.82    121.05 o 
   2  23  26      172.97      172.44     69.58 o 
   3  23  26       81.90       22.00     84.97 o 
   0  24  26        0.14       61.93     73.19 o 
   1  24  26       89.99       90.08     63.70 o 
   2  24  26       41.48       61.93     84.45 o 
   3  24  26      127.13       72.93    132.31 o 
   0  25  26      784.83      878.29    101.34 o 
   1  25  26      249.78      190.17     71.33 o 
   2  25  26      145.97      156.84     82.47 o 
   0  26  26      592.17      664.35    123.86 o 
   1  26  26      330.76      451.86    126.68 o 
   1   0  27      466.48      484.19     45.04 o 
   2   0  27      154.37      118.23     45.04 o 
   3   0  27        3.39       16.89     50.67 o 
   4   0  27       65.01      -45.04     84.45 o 
   5   0  27        0.32      -45.04     78.82 o 
   6   0  27       11.81        0.00    112.60 o 
   7   0  27        1.45       90.08    118.23 o 
   0   1  27     2986.62     3507.54     90.08 o 
   1   1  27       41.44       39.41     23.89 o 
   2   1  27      202.74      193.58     39.41 o 
   3   1  27       40.88       34.11     33.66 o 
   4   1  27      276.48      137.29     81.64 o 
   5   1  27      106.42      115.23     59.32 o 
   6   1  27      139.35      147.04     67.33 o 
   7   1  27        2.32       13.30     93.49 o 
   0   2  27      266.69      213.94     39.41 o 
   1   2  27     3511.86     4208.32     69.58 o 
   2   2  27      176.29      165.76     29.66 o 
   3   2  27      950.52     1029.53     49.64 o 
   4   2  27       96.76       88.58     59.32 o 
   5   2  27       37.95      213.94     64.88 o 
   6   2  27       54.19       61.93     61.61 o 
   7   2  27       17.26      150.57     93.49 o 
   0   3  27      256.89      270.24     39.41 o 
   1   3  27       80.56       62.80     25.65 o 
   2   3  27      472.82      411.42     33.66 o 
   3   3  27      132.30       56.96     32.29 o 
   4   3  27     1057.74     1159.80     61.61 o 
   5   3  27      268.80      135.93    126.68 o 
   6   3  27       31.56        4.79     76.97 o 
   7   3  27       66.14      101.72     88.98 o 
   0   4  27        3.06       33.78     28.15 o 
   1   4  27     2198.33     2539.16     53.63 o 
   2   4  27     1066.59     1103.61     43.79 o 
   3   4  27      909.30      886.94     78.82 o 
   4   4  27       88.58       69.10     43.25 o 
   5   4  27      549.00      618.34     72.93 o 
   6   4  27       40.84       62.81     63.32 o 
   7   4  27        1.37      -36.60     99.53 o 
   0   5  27      624.83      551.75     45.04 o 
   1   5  27      254.49      211.47     27.87 o 
   2   5  27      705.04      706.59     39.81 o 
   3   5  27      297.66      292.12     42.23 o 
   4   5  27      178.44      137.94     47.77 o 
   5   5  27     1385.30     1769.09    104.16 o 
   6   5  27       75.81       36.60     75.64 o 
   7   5  27      247.15      466.28    110.62 o 
   0   6  27       10.58        5.63     33.78 o 
   1   6  27      134.45      101.34     28.15 o 
   2   6  27        5.97      -16.89     27.87 o 
   3   6  27       91.95       92.90     39.81 o 
   4   6  27      213.16      199.91     43.79 o 
   5   6  27      122.98      128.94     80.96 o 
   6   6  27      208.07      254.96     81.07 o 
   0   7  27      212.59      208.31     33.78 o 
   1   7  27      382.99      350.72     33.66 o 
   2   7  27      806.03      923.82     49.64 o 
   3   7  27     1055.35     1137.97     51.75 o 
   4   7  27      132.03      143.57     47.77 o 
   5   7  27      920.22     1065.86     82.47 o 
   6   7  27       22.36      115.42     83.60 o 
   0   8  27      551.87      365.95     45.04 o 
   1   8  27      830.86      932.99     41.66 o 
   2   8  27      807.20      755.69     73.19 o 
   3   8  27       83.90      100.02     33.66 o 
   4   8  27      208.11      263.39     67.56 o 
   5   8  27       64.52      148.51    112.60 o 
   6   8  27       44.75      195.48     85.52 o 
   0   9  27      259.72      202.68     45.04 o 
   1   9  27       83.62       52.92     29.66 o 
   2   9  27       92.37       53.49     35.83 o 
   3   9  27      546.76      573.40     49.64 o 
   4   9  27       20.98        2.70     49.64 o 
   5   9  27       28.57       23.56    104.16 o 
   6   9  27      666.58      879.59     99.53 o 
   0  10  27      551.82      557.38     56.30 o 
   1  10  27       17.11       12.39     29.66 o 
   2  10  27      114.39       76.45     37.66 o 
   3  10  27        0.76       14.08     39.81 o 
   4  10  27      125.12      120.81     47.28 o 
   5  10  27       24.14       74.16     68.90 o 
   6  10  27       53.25       23.93     72.42 o 
   0  11  27     1469.59     1486.34     73.19 o 
   1  11  27      134.34      128.01     36.43 o 
   2  11  27      654.65      657.37     43.79 o 
   3  11  27       20.87      104.29     61.93 o 
   4  11  27      200.80      188.61     55.73 o 
   5  11  27       28.30       55.39     61.61 o 
   6  11  27      132.51       46.11     82.47 o 
   0  12  27       16.22       50.67     45.04 o 
   1  12  27      250.61      253.18     36.43 o 
   2  12  27      447.54      367.95     47.86 o 
   3  12  27        2.28       53.77     39.22 o 
   4  12  27       12.72      -17.38     53.49 o 
   5  12  27      109.65      183.75     64.88 o 
   6  12  27       50.55       34.62     92.90 o 
   0  13  27      890.32      872.66     78.82 o 
   1  13  27      382.43      304.02     47.28 o 
   2  13  27       50.81       56.30     61.93 o 
   3  13  27       65.90      -14.54     47.28 o 
   4  13  27      130.16       65.31     76.01 o 
   5  13  27       18.78      -19.39     70.34 o 
   6  13  27      374.30      382.40     78.43 o 
   0  14  27      263.45      264.61     61.93 o 
   1  14  27      383.96      352.08     43.79 o 
   2  14  27       85.84       70.38     92.90 o 
   3  14  27      163.71      195.63     61.93 o 
   4  14  27      137.77       80.51     92.90 o 
   5  14  27       32.41      -38.16     71.33 o 
   6  14  27       36.78        2.32    129.15 o 
   0  15  27       30.02      -22.52     56.30 o 
   1  15  27      177.43      188.61     51.75 o 
   2  15  27        3.30      -14.08     47.77 o 
   3  15  27       25.75        8.74     78.82 o 
   4  15  27       30.84       40.58     55.20 o 
   5  15  27       37.90       14.08     87.27 o 
   0  16  27       71.55       16.89     56.30 o 
   1  16  27      181.52      118.23     67.56 o 
   2  16  27      132.00      152.59     64.75 o 
   3  16  27       91.64      108.10     49.64 o 
   4  16  27      228.98      312.19     63.32 o 
   5  16  27       50.74      -64.88     64.88 o 
   0  17  27       88.22      -22.52     67.56 o 
   1  17  27       11.14       -2.82     39.81 o 
   2  17  27      214.05      221.22     52.76 o 
   3  17  27        3.56      -31.17     55.31 o 
   4  17  27       86.84       82.23     70.38 o 
   5  17  27       58.47      245.11     80.96 o 
   0  18  27        2.48       22.52     73.19 o 
   1  18  27      260.88      338.09     73.19 o 
   2  18  27       26.87       32.02     63.32 o 
   3  18  27       53.57      146.38     87.27 o 
   4  18  27      137.73       56.63     67.33 o 
   5  18  27       53.39      114.33     76.94 o 
   0  19  27        4.99       39.41     67.56 o 
   1  19  27       69.09       82.37     53.63 o 
   2  19  27      485.17      569.83    109.79 o 
   3  19  27      130.47      124.34     68.90 o 
   4  19  27       48.85      146.23     73.57 o 
   0  20  27      201.99      213.94     78.82 o 
   1  20  27      733.14      675.66     81.64 o 
   2  20  27      124.35      125.06     63.46 o 
   3  20  27      266.10      211.69     95.71 o 
   4  20  27       54.17      111.27     92.90 o 
   0  21  27      759.42      771.32    101.34 o 
   1  21  27      289.77      252.00     62.22 o 
   2  21  27      120.79      101.34     63.32 o 
   3  21  27       10.38        0.00     71.65 o 
   4  21  27       51.43       66.60     93.49 o 
   0  22  27      235.47      242.09     95.71 o 
   1  22  27      118.96      196.09     69.58 o 
   2  22  27       17.22       47.68     87.27 o 
   3  22  27       82.19       27.35     83.32 o 
   0  23  27       27.05      -11.26     90.08 o 
   1  23  27      553.71      473.82    121.05 o 
   2  23  27        9.89       17.69     69.58 o 
   3  23  27       51.53       12.99     75.73 o 
   0  24  27       27.36       56.30     84.45 o 
   1  24  27      104.11       71.92    126.68 o 
   2  24  27       89.44      180.93     85.17 o 
   0  25  27       69.04       39.41     90.08 o 
   1  25  27       57.89       -9.07     71.33 o 
   0   0  28      221.43      185.79     56.30 o 
   1   0  28        9.20       22.52     33.78 o 
   2   0  28       62.53       16.89     33.78 o 
   3   0  28       46.18       11.26     61.93 o 
   4   0  28        1.13       28.15     67.56 o 
   5   0  28      450.37      320.91    101.34 o 
   6   0  28        0.26      -16.89    101.34 o 
   0   1  28     2032.35     2218.25     67.56 o 
   1   1  28      319.20      275.87     29.66 o 
   2   1  28     1465.85     1670.39     47.77 o 
   3   1  28      209.26      203.31     35.83 o 
   4   1  28      279.99      344.83    143.57 o 
   5   1  28       63.07      103.88     60.84 o 
   6   1  28      149.99      178.98     84.45 o 
   0   2  28     1145.09     1030.30     50.67 o 
   1   2  28      104.89      123.25     25.65 o 
   2   2  28      879.65      985.31     43.25 o 
   3   2  28      216.12      134.05     41.66 o 
   4   2  28       46.41       60.20     59.12 o 
   5   2  28      348.24      347.76     66.28 o 
   6   2  28       21.22      100.88     73.57 o 
   0   3  28       56.15       11.26     33.78 o 
   1   3  28      379.10      371.59     33.66 o 
   2   3  28      540.59      496.88     37.66 o 
   3   3  28     1326.64     1358.84     57.62 o 
   4   3  28       99.05      111.88     61.61 o 
   5   3  28      234.90      210.00     57.62 o 
   6   3  28       98.09       73.62     76.94 o 
   0   4  28     1720.41     1846.67     67.56 o 
   1   4  28      976.94      941.59     70.38 o 
   2   4  28      510.37      456.31     47.86 o 
   3   4  28      354.82      328.66     41.66 o 
   4   4  28       50.59       70.38     43.79 o 
   5   4  28      372.58      378.62     71.65 o 
   6   4  28      209.05      179.08     90.48 o 
   0   5  28      416.74      405.37     45.04 o 
   1   5  28      429.58      374.23     35.17 o 
   2   5  28        8.47       39.41     31.85 o 
   3   5  28     1560.15     1779.10     64.88 o 
   4   5  28      171.07      177.99     43.25 o 
   5   5  28      483.72      480.07     75.33 o 
   6   5  28      257.36      311.59     95.71 o 
   0   6  28        2.87      -22.52     39.41 o 
   1   6  28      201.91      193.98     37.66 o 
   2   6  28      747.21      665.41     43.25 o 
   3   6  28      321.39      311.28     87.27 o 
   4   6  28       31.92       61.39     41.66 o 
   5   6  28      242.48      243.01     73.57 o 
   6   6  28      122.36       70.74     87.48 o 
   0   7  28      356.23      343.43     50.67 o 
   1   7  28      232.72      196.24     35.83 o 
   2   7  28       73.98       78.82     53.49 o 
   3   7  28      952.06      924.57     51.75 o 
   4   7  28       31.11       81.40     47.28 o 
   5   7  28      186.78      106.97     79.62 o 
   6   7  28       31.93      -68.90     68.90 o 
   0   8  28      601.34      546.12     61.93 o 
   1   8  28        6.41       26.65     29.66 o 
   2   8  28       72.97       22.52     43.79 o 
   3   8  28       26.92       80.78     45.65 o 
   4   8  28      117.74      166.88     50.67 o 
   5   8  28       86.87      105.15    104.16 o 
   6   8  28      247.78      324.79     89.51 o 
   0   9  28     1206.76     1294.92     73.19 o 
   1   9  28      566.97      520.95     67.56 o 
   2   9  28      117.83      101.34     64.75 o 
   3   9  28       73.00       16.89     45.04 o 
   4   9  28      187.98      189.55     52.76 o 
   5   9  28      109.86      137.62     70.34 o 
   6   9  28       26.53      -81.23    135.12 o 
   0  10  28       16.48       22.52     45.04 o 
   1  10  28      371.09      253.94     41.66 o 
   2  10  28       82.29       64.75     39.81 o 
   3  10  28      122.72      129.49     39.22 o 
   4  10  28       10.74       53.49     55.73 o 
   5  10  28      152.96      128.26    115.42 o 
   6  10  28       66.04       28.78    121.05 o 
   0  11  28     1403.99     1480.71     73.19 o 
   1  11  28       84.42       46.37     33.66 o 
   2  11  28      126.46       85.26     40.54 o 
   3  11  28       28.17       50.67     47.77 o 
   4  11  28       60.68      -11.26     55.73 o 
   5  11  28      151.36      144.33     67.56 o 
   6  11  28      354.68      592.51    320.91 o 
   0  12  28      115.54      146.38     50.67 o 
   1  12  28        7.66       14.84     43.25 o 
   2  12  28       71.34       89.81     41.66 o 
   3  12  28       60.24        0.00     78.82 o 
   4  12  28       75.99       81.85     51.30 o 
   5  12  28      135.17      118.23     71.66 o 
   6  12  28       14.24       76.94    197.05 o 
   0  13  28      603.43      456.04     78.82 o 
   1  13  28       90.06      104.02     41.66 o 
   2  13  28      443.13      379.31     67.56 o 
   3  13  28      108.77       64.75     47.77 o 
   4  13  28      128.51      125.19     67.33 o 
   5  13  28       28.23      -69.58     69.58 o 
   0  14  28       24.10       50.67     56.30 o 
   1  14  28      359.02      313.65     47.28 o 
   2  14  28        3.83      -47.28     47.28 o 
   3  14  28      113.29       66.10     53.63 o 
   4  14  28       94.94       87.58     52.76 o 
   5  14  28        6.85       46.17     78.82 o 
   0  15  28        0.00      -56.30     78.82 o 
   1  15  28       10.73      -41.66     41.66 o 
   2  15  28       15.67       14.64     49.64 o 
   3  15  28      238.54      271.87     59.72 o 
   4  15  28       38.97       42.39     67.33 o 
   5  15  28       37.11      -37.48     74.39 o 
   0  16  28      107.83      225.20     73.19 o 
   1  16  28        8.22      -19.30     55.31 o 
   2  16  28      238.72      255.99     62.22 o 
   3  16  28       57.28       52.72     65.60 o 
   4  16  28       27.84      -48.17     70.34 o 
   5  16  28      105.25      192.36     91.63 o 
   0  17  28       38.33       95.71     84.45 o 
   1  17  28      105.11       51.92     90.08 o 
   2  17  28       73.50      134.21     67.56 o 
   3  17  28      118.54      166.09     66.28 o 
   4  17  28       34.41       60.57     65.60 o 
   0  18  28       18.12      101.34     84.45 o 
   1  18  28      142.45       80.93     63.32 o 
   2  18  28       66.42       36.28     52.76 o 
   3  18  28       31.47       16.89     55.73 o 
   4  18  28      167.49      253.35     71.66 o 
   0  19  28      415.79      315.28     90.08 o 
   1  19  28       20.79      -16.49     55.31 o 
   2  19  28       94.95       92.90     55.73 o 
   3  19  28       98.85      218.09     75.33 o 
   4  19  28       83.28      121.05     95.55 o 
   0  20  28       16.45       67.56     90.08 o 
   1  20  28      375.73      264.00     65.60 o 
   2  20  28      172.59      252.98     87.27 o 
   3  20  28      466.16      571.22     85.52 o 
   0  21  28       82.18      185.79    106.97 o 
   1  21  28      170.81       52.00    118.23 o 
   2  21  28       14.78      -33.36     76.97 o 
   3  21  28      270.23      389.59     87.93 o 
   0  22  28        5.18      -50.67     84.45 o 
   1  22  28      409.49      397.86    163.27 o 
   2  22  28       42.10       19.36     78.10 o 
   3  22  28      200.22      336.34    115.42 o 
   0  23  28      187.33      202.68     90.08 o 
   1  23  28      900.12     1035.83    135.12 o 
   2  23  28       91.17       11.26     83.60 o 
   0  24  28      158.01       -5.63    112.60 o 
   1  24  28      302.19      258.98     80.96 o 
   1   0  29       87.82       50.67     39.41 o 
   2   0  29      281.17      264.61     50.67 o 
   3   0  29      405.21      517.97     67.56 o 
   4   0  29      507.33      664.35     90.08 o 
   5   0  29       27.07       78.82     78.82 o 
   6   0  29       16.47     -123.86    123.86 o 
   0   1  29       63.13       73.19     39.41 o 
   1   1  29      256.97      282.85     35.17 o 
   2   1  29      584.12      508.27     39.81 o 
   3   1  29       60.73       45.74     47.28 o 
   4   1  29       28.68       29.76     55.31 o 
   5   1  29        7.48       47.09     64.88 o 
   6   1  29      125.12       92.23    132.31 o 
   0   2  29     1239.08     1289.29     67.56 o 
   1   2  29      544.85      506.72     37.66 o 
   2   2  29       36.28       35.66     29.66 o 
   3   2  29      353.45      447.41     45.65 o 
   4   2  29      237.72      168.90     53.63 o 
   5   2  29      222.80      293.68     95.71 o 
   6   2  29       10.88      -79.62     79.62 o 
   0   3  29     1268.51     1120.39     67.56 o 
   1   3  29      926.04      958.48     43.25 o 
   2   3  29      109.12       61.93     31.85 o 
   3   3  29      539.31      538.39    135.12 o 
   4   3  29       16.08       73.19     78.82 o 
   5   3  29      105.35       82.16     81.64 o 
   6   3  29      210.05      184.32     90.53 o 
   0   4  29     1283.98     1097.86     61.93 o 
   1   4  29      559.78      535.81     39.81 o 
   2   4  29      105.70      115.42     39.81 o 
   3   4  29      426.50      404.87     45.65 o 
   4   4  29      155.17      139.95     54.05 o 
   5   4  29      417.98      541.83     76.94 o 
   6   4  29      208.63      137.70    132.31 o 
   0   5  29       86.20      157.64     45.04 o 
   1   5  29      152.63       65.68     42.23 o 
   2   5  29       23.89       26.74     42.23 o 
   3   5  29     1000.92     1096.68     59.72 o 
   4   5  29      189.11      129.91     51.03 o 
   5   5  29      110.27      166.25     92.90 o 
   6   5  29       22.10       39.41     87.58 o 
   0   6  29     1465.59     1514.49     78.82 o 
   1   6  29      654.43      661.17     59.12 o 
   2   6  29      117.30      132.31     39.81 o 
   3   6  29       39.15       77.29     43.25 o 
   4   6  29      311.50      235.74     49.94 o 
   5   6  29      159.23      183.13     71.33 o 
   6   6  29      150.36      162.52    115.42 o 
   0   7  29      617.16      608.05     61.93 o 
   1   7  29      154.16      147.29     32.29 o 
   2   7  29      189.27      146.15     56.30 o 
   3   7  29      631.97      690.18     64.75 o 
   4   7  29      342.76      368.95    109.79 o 
   5   7  29      170.16      295.16     79.32 o 
   6   7  29       21.28      -22.90     85.17 o 
   0   8  29        0.95       56.30     45.04 o 
   1   8  29      990.05      977.80     47.77 o 
   2   8  29       54.56       82.84     70.38 o 
   3   8  29       96.94       58.86     64.75 o 
   4   8  29       59.21      107.55     56.80 o 
   5   8  29      171.85      176.19     67.56 o 
   6   8  29      409.08      424.20     98.53 o 
   0   9  29       70.04       56.30     45.04 o 
   1   9  29      466.50      388.48     47.77 o 
   2   9  29      204.50      177.69     43.25 o 
   3   9  29       68.09       87.14     45.65 o 
   4   9  29      139.46       -5.23     84.45 o 
   5   9  29        6.87        4.26     81.54 o 
   6   9  29      103.93      196.03    135.12 o 
   0  10  29      288.95      197.05     56.30 o 
   1  10  29       19.70       67.56     39.81 o 
   2  10  29      778.25      720.11    123.86 o 
   3  10  29       29.12       19.34     45.65 o 
   4  10  29       28.67      -25.94     55.31 o 
   5  10  29      179.96      102.54    132.31 o 
   0  11  29       10.35      -28.15     50.67 o 
   1  11  29      401.60      277.92     76.01 o 
   2  11  29       32.08       50.67     43.79 o 
   3  11  29       36.79       43.16     52.76 o 
   4  11  29      236.49      271.63     60.84 o 
   5  11  29       88.37      116.86    106.97 o 
   0  12  29      104.61       50.67     61.93 o 
   1  12  29      160.12      142.33     48.70 o 
   2  12  29       76.90       35.74     45.65 o 
   3  12  29      106.09       88.35     49.94 o 
   4  12  29        5.29       45.04     78.82 o 
   5  12  29      126.18       50.35     87.27 o 
   0  13  29      289.42      230.83     84.45 o 
   1  13  29        2.69       42.35     44.63 o 
   2  13  29      504.42      515.44     62.22 o 
   3  13  29       12.15      -18.62     51.30 o 
   4  13  29      121.10      160.08     58.14 o 
   5  13  29       17.40      -73.57     73.57 o 
   0  14  29      323.96      213.94     73.19 o 
   1  14  29       53.55       50.67     67.56 o 
   2  14  29       20.75        6.76     67.56 o 
   3  14  29      288.27      230.84     64.75 o 
   4  14  29      263.34      377.47     73.57 o 
   5  14  29        0.68       53.77     97.48 o 
   0  15  29       13.35       16.89     90.08 o 
   1  15  29      131.66      143.47     55.20 o 
   2  15  29      205.80      219.39     61.61 o 
   3  15  29      188.55      123.24     90.08 o 
   4  15  29      236.64      399.74     75.64 o 
   5  15  29       35.17      -83.87     83.87 o 
   0  16  29        9.53       28.15     73.19 o 
   1  16  29      146.13       72.03     56.80 o 
   2  16  29        6.40       -6.79     57.62 o 
   3  16  29       52.55       46.86     60.84 o 
   4  16  29       30.22       43.68     65.60 o 
   0  17  29      361.77      315.28     84.45 o 
   1  17  29      319.91      354.78     63.32 o 
   2  17  29       43.12      -26.60     57.62 o 
   3  17  29       49.04       25.78     75.33 o 
   4  17  29       45.24       43.74     76.94 o 
   0  18  29      314.74      394.11    106.97 o 
   1  18  29      187.13       91.53     61.61 o 
   2  18  29       18.49      -57.62     57.62 o 
   3  18  29       75.05       50.37     75.33 o 
   4  18  29      229.43      248.68     90.48 o 
   0  19  29      393.07      444.78     95.71 o 
   1  19  29      317.52      350.55     70.34 o 
   2  19  29       15.52       16.30     75.33 o 
   3  19  29      207.78      202.68     71.66 o 
   0  20  29      208.73      197.05     78.82 o 
   1  20  29       57.19       51.20     63.32 o 
   2  20  29       89.92      127.06    101.34 o 
   3  20  29       23.17       75.93     69.58 o 
   0  21  29        8.66      106.97     90.08 o 
   1  21  29       22.92       53.49     62.22 o 
   2  21  29      261.24      258.30     80.96 o 
   0  22  29       26.74       78.82     95.71 o 
   1  22  29       19.73      -29.80     81.54 o 
   2  22  29       79.05      205.08     93.49 o 
   0  23  29      180.37      146.38    101.34 o 
   1  23  29      141.63      183.54     76.97 o 
   0   0  30     1310.67     1469.45    106.97 o 
   1   0  30       70.28       73.19     45.04 o 
   2   0  30       24.39      -50.67     50.67 o 
   3   0  30      137.20       95.71     67.56 o 
   4   0  30      100.56      185.79     90.08 o 
   5   0  30      305.23      304.02    106.97 o 
   6   0  30      224.26      320.91    118.23 o 
   0   1  30      881.82     1007.78     67.56 o 
   1   1  30       69.45      114.36     31.11 o 
   2   1  30      636.39      649.41     49.64 o 
   3   1  30      542.19      641.80     51.75 o 
   4   1  30      413.29      384.20     63.32 o 
   5   1  30       28.42      -59.87    143.57 o 
   6   1  30       97.75      180.16     83.60 o 
   0   2  30       15.19       16.89     50.67 o 
   1   2  30      711.76      725.05     56.30 o 
   2   2  30      416.83      512.34     40.54 o 
   3   2  30      533.26      497.50     49.64 o 
   4   2  30      166.03      276.79     90.08 o 
   5   2  30       17.90       -8.45     71.66 o 
   6   2  30       24.78       40.54     84.32 o 
   0   3  30     1227.52     1356.85     73.19 o 
   1   3  30      377.89      322.74     61.93 o 
   2   3  30      126.76       87.27     42.23 o 
   3   3  30      376.51      372.09     53.63 o 
   4   3  30       73.78      117.26     57.62 o 
   5   3  30       78.11       36.84     69.58 o 
   6   3  30       42.70       15.16     76.94 o 
   0   4  30        3.26       16.89     45.04 o 
   1   4  30      295.51      195.26     35.83 o 
   2   4  30       89.66       66.08     36.43 o 
   3   4  30      625.24      698.82     57.62 o 
   4   4  30      830.52      749.49     69.58 o 
   5   4  30      287.43      249.80     92.90 o 
   6   4  30      109.74       67.23     94.62 o 
   0   5  30        2.88       28.15     50.67 o 
   1   5  30      371.33      391.80     39.81 o 
   2   5  30       30.27      112.60     43.79 o 
   3   5  30      335.51      372.53     51.30 o 
   4   5  30      267.23      341.14     64.57 o 
   5   5  30       24.40      -16.89     63.70 o 
   6   5  30       46.28       86.00    100.06 o 
   0   6  30      320.35      185.79     56.30 o 
   1   6  30      211.22      222.01     53.49 o 
   2   6  30      330.46      269.87     45.65 o 
   3   6  30      487.16      452.80     57.62 o 
   4   6  30      102.09       46.34     51.30 o 
   5   6  30      511.60      609.69     90.53 o 
   6   6  30      184.27      262.46    115.42 o 
   0   7  30       36.02       45.04     45.04 o 
   1   7  30       22.11        2.82     35.83 o 
   2   7  30      374.30      330.94     84.45 o 
   3   7  30      133.13       90.51     51.30 o 
   4   7  30      216.97      140.39     67.56 o 
   5   7  30      207.95      341.28     76.97 o 
   0   8  30       29.95       84.45     56.30 o 
   1   8  30       64.31       76.01     47.28 o 
   2   8  30       74.69       12.67     39.22 o 
   3   8  30       52.36       52.14     45.65 o 
   4   8  30      181.80      170.15     52.76 o 
   5   8  30      230.66      356.13    100.06 o 
   0   9  30       86.99       84.45     56.30 o 
   1   9  30      135.39       61.93     39.22 o 
   2   9  30       32.79        1.22     92.90 o 
   3   9  30      390.10      310.68     67.56 o 
   4   9  30      248.41      258.84     59.32 o 
   5   9  30      346.56      418.68     87.31 o 
   0  10  30       23.35      -11.26     61.93 o 
   1  10  30      385.62      297.91     53.49 o 
   2  10  30      409.87      413.36     53.63 o 
   3  10  30      430.12      399.74     59.72 o 
   4  10  30      147.93      101.54     57.62 o 
   5  10  30      328.33      303.27    106.97 o 
   0  11  30     1063.45     1103.49     78.82 o 
   1  11  30      160.03      144.37     81.64 o 
   2  11  30      618.82      634.55     63.32 o 
   3  11  30      114.42      196.45     55.31 o 
   4  11  30      120.56       73.19     59.72 o 
   5  11  30       36.55      152.01     87.93 o 
   0  12  30       30.14      -16.89     78.82 o 
   1  12  30      372.80      374.59     59.72 o 
   2  12  30       52.42       82.00     56.30 o 
   3  12  30      382.30      263.89     67.56 o 
   4  12  30      414.08      473.53     75.64 o 
   5  12  30      103.24      140.61     81.54 o 
   0  13  30        0.84       33.78     67.56 o 
   1  13  30       23.03       16.06     53.63 o 
   2  13  30        5.97       70.27     53.63 o 
   3  13  30       34.61       64.75     55.73 o 
   4  13  30      194.51      199.60     61.61 o 
   5  13  30       74.33       96.10     84.97 o 
   0  14  30       14.65      -67.56     90.08 o 
   1  14  30        0.69       95.71     47.77 o 
   2  14  30      249.11      211.13     63.70 o 
   3  14  30        3.75      101.34     59.72 o 
   4  14  30        3.89       40.82     78.43 o 
   0  15  30       33.98       -5.63     78.82 o 
   1  15  30      110.07       78.82     55.31 o 
   2  15  30      177.13      187.79     61.61 o 
   3  15  30       14.49       78.18     68.90 o 
   4  15  30       28.23        8.53     68.90 o 
   0  16  30        0.79       73.19     73.19 o 
   1  16  30       93.19      109.88     57.62 o 
   2  16  30       60.77      132.31     59.72 o 
   3  16  30       68.31      106.51     73.57 o 
   4  16  30      149.84      215.28     83.32 o 
   0  17  30      716.70      912.07    112.60 o 
   1  17  30       66.14       62.56     70.34 o 
   2  17  30       96.81       95.20     64.88 o 
   3  17  30      156.61      135.55     76.94 o 
   4  17  30       98.04       61.93    123.86 o 
   0  18  30        5.57       61.93     95.71 o 
   1  18  30       63.84       43.01     71.33 o 
   2  18  30       25.64       -8.45     63.70 o 
   3  18  30      104.86      126.45    106.97 o 
   0  19  30       69.06       78.82    101.34 o 
   1  19  30      173.67      275.03     78.43 o 
   2  19  30      229.99      468.29     85.17 o 
   3  19  30        8.04       48.89     81.54 o 
   0  20  30      301.51      337.80     95.71 o 
   1  20  30       78.81       15.28     67.56 o 
   2  20  30       61.34       87.27     92.90 o 
   0  21  30       27.55       22.52     95.71 o 
   1  21  30      113.96        8.79     79.81 o 
   2  21  30      739.93      867.03    112.16 o 
   0  22  30       94.43      129.49    101.34 o 
   1  22  30        2.73      213.94    123.10 o 
   1   0  31     1015.05     1064.08     73.19 o 
   2   0  31       31.98       28.15     50.67 o 
   3   0  31      222.56      168.90     67.56 o 
   4   0  31       44.62      -84.45     90.08 o 
   5   0  31       52.29     -101.34    123.86 o 
   0   1  31       10.09        0.00     50.67 o 
   1   1  31       92.69       61.04     37.66 o 
   2   1  31       27.19        5.63     53.49 o 
   3   1  31      254.94      246.49     47.77 o 
   4   1  31      585.02      713.11     80.96 o 
   5   1  31      248.12      386.23    101.34 o 
   0   2  31        0.91      -39.41     56.30 o 
   1   2  31       84.49       48.68     33.66 o 
   2   2  31      130.82      153.34     45.04 o 
   3   2  31       78.55       49.60     41.66 o 
   4   2  31      717.27      720.14    101.34 o 
   5   2  31       86.89       50.81     76.97 o 
   0   3  31       32.17       11.26     50.67 o 
   1   3  31      716.38      674.22     43.79 o 
   2   3  31      433.41      450.62     45.81 o 
   3   3  31      129.48       64.75     43.79 o 
   4   3  31       97.63      135.75     70.34 o 
   5   3  31      238.24       91.62    168.90 o 
   0   4  31        6.15      -22.52     45.04 o 
   1   4  31      622.46      650.93     87.27 o 
   2   4  31      116.75       42.23     39.22 o 
   3   4  31      319.27      357.58     76.01 o 
   4   4  31      200.34      215.00     57.12 o 
   5   4  31       60.69       54.86     73.95 o 
   0   5  31       14.77       28.15     56.30 o 
   1   5  31        2.02       -5.63     35.83 o 
   2   5  31     1308.57     1602.27     63.32 o 
   3   5  31       26.08      -40.11     47.28 o 
   4   5  31      431.59      334.20     66.28 o 
   5   5  31      396.27      459.00     85.52 o 
   0   6  31      188.39      163.27     56.30 o 
   1   6  31       93.34       78.82     39.81 o 
   2   6  31        6.24       16.09     41.66 o 
   3   6  31       89.53       92.17     53.63 o 
   4   6  31      262.03      262.09     95.71 o 
   5   6  31        1.69       78.28     79.15 o 
   0   7  31      249.13      258.98     61.93 o 
   1   7  31       54.85      -47.01     47.86 o 
   2   7  31      385.90      393.06     70.38 o 
   3   7  31      204.90      244.11     51.03 o 
   4   7  31      316.33      283.92     58.14 o 
   5   7  31      184.19      174.53     98.53 o 
   0   8  31        0.07        5.63     56.30 o 
   1   8  31      143.78       89.01     41.66 o 
   2   8  31      840.52      890.01     87.27 o 
   3   8  31      461.93      486.31     87.27 o 
   4   8  31      154.42      118.23     95.71 o 
   5   8  31      116.35      145.82     78.43 o 
   0   9  31       27.41       61.93     56.30 o 
   1   9  31      191.34      260.77     51.30 o 
   2   9  31       54.72       20.27     56.30 o 
   3   9  31       20.16      -46.50     53.63 o 
   4   9  31      423.98      406.17     81.54 o 
   5   9  31      128.10      256.65    104.10 o 
   0  10  31       26.39       73.19     61.93 o 
   1  10  31       91.07      168.51     57.62 o 
   2  10  31      131.14       98.19     61.93 o 
   3  10  31      269.73      261.06     55.73 o 
   4  10  31      193.98      246.81     73.57 o 
   5  10  31       61.33       67.56    129.49 o 
   0  11  31        3.73      -50.67     61.93 o 
   1  11  31       95.99       19.71     53.49 o 
   2  11  31      128.59       49.32     49.64 o 
   3  11  31      233.74      317.15     61.61 o 
   4  11  31      241.82      232.31     74.39 o 
   5  11  31       30.85      -31.90    112.60 o 
   0  12  31      274.68       56.30     67.56 o 
   1  12  31       20.07       45.04     47.77 o 
   2  12  31       43.13      -15.68     55.31 o 
   3  12  31      164.95      124.25     57.62 o 
   4  12  31       37.28       35.11     67.33 o 
   0  13  31      142.68      163.27     78.82 o 
   1  13  31       75.97       61.93     48.70 o 
   2  13  31        8.93      -39.41     70.38 o 
   3  13  31       48.68       35.76     72.93 o 
   4  13  31       52.28      -19.90    160.46 o 
   0  14  31       10.33       -5.63     78.82 o 
   1  14  31       52.15       30.78     59.32 o 
   2  14  31        8.74       55.79     65.60 o 
   3  14  31      147.20      228.09    146.38 o 
   4  14  31       15.06      -84.45    140.75 o 
   0  15  31       39.21        5.63     73.19 o 
   1  15  31       14.24       33.35     76.94 o 
   2  15  31       66.01       47.86     63.70 o 
   3  15  31       33.82        8.04     69.58 o 
   4  15  31       35.69       -5.76     79.15 o 
   0  16  31      244.12      185.79     84.45 o 
   1  16  31       37.18        7.36     75.73 o 
   2  16  31       52.25      -38.91     76.01 o 
   3  16  31       27.26      -61.61     61.61 o 
   0  17  31        0.83       78.82     84.45 o 
   1  17  31      247.29      352.52     70.34 o 
   2  17  31      104.39       55.83     81.64 o 
   3  17  31       66.64       36.66    154.83 o 
   0  18  31       26.55      -16.89     78.82 o 
   1  18  31       33.45       86.33     70.34 o 
   2  18  31      138.16      181.95     81.54 o 
   3  18  31      167.18      225.20     79.62 o 
   0  19  31        0.37     -106.97    106.97 o 
   1  19  31       15.54      -45.04     78.82 o 
   2  19  31       12.56       73.19     83.60 o 
   0  20  31        8.01     -129.49    129.49 o 
   1  20  31      113.31       48.45    154.83 o 
   0  21  31      157.50      247.72    157.64 o 
   0   0  32     1048.68     1283.66    112.60 o 
   1   0  32     1523.44     1931.12    106.97 o 
   2   0  32      247.61      298.39     61.93 o 
   3   0  32      262.71      270.24     78.82 o 
   4   0  32      327.26      287.13    106.97 o 
   5   0  32       27.74      -16.89    112.60 o 
   0   1  32      117.41      123.86     61.93 o 
   1   1  32       73.24       67.56     43.25 o 
   2   1  32       44.84       -7.11     78.82 o 
   3   1  32       26.23       78.82     47.77 o 
   4   1  32      164.16      239.12     73.19 o 
   5   1  32       25.61      179.27     75.33 o 
   0   2  32        0.09      -50.67     56.30 o 
   1   2  32       25.78       56.30     39.81 o 
   2   2  32      137.12       52.92     49.64 o 
   3   2  32       23.06      -51.75     51.75 o 
   4   2  32       44.16       84.45     59.72 o 
   5   2  32        9.03       29.44     68.90 o 
   0   3  32      183.79      208.31     61.93 o 
   1   3  32       10.82       15.70     37.66 o 
   2   3  32      245.67      326.24     64.75 o 
   3   3  32      849.93      775.69     78.10 o 
   4   3  32      180.79      180.16     69.58 o 
   5   3  32      274.09      249.95     84.97 o 
   0   4  32       73.66       -5.63     50.67 o 
   1   4  32       89.49       70.09     59.12 o 
   2   4  32       81.08       96.39     87.27 o 
   3   4  32        8.04      -45.65     45.65 o 
   4   4  32      553.34      583.16    106.97 o 
   5   4  32       78.95      -10.63     71.33 o 
   0   5  32      312.85      320.91     61.93 o 
   1   5  32        9.77       25.34     39.81 o 
   2   5  32      405.62      420.69     78.82 o 
   3   5  32       59.11       28.15     51.75 o 
   4   5  32      136.09      191.42     75.64 o 
   5   5  32      214.44      429.59    129.49 o 
   0   6  32       40.02       11.26     56.30 o 
   1   6  32       21.55      -41.66     41.66 o 
   2   6  32      160.67      139.45     51.30 o 
   3   6  32       40.07       43.16     65.60 o 
   4   6  32      723.12      758.98     71.33 o 
   5   6  32      519.18      642.97    112.99 o 
   0   7  32      200.65      236.46     61.93 o 
   1   7  32      181.39      192.33     49.64 o 
   2   7  32      653.50      706.68     60.84 o 
   3   7  32      263.31      291.09    121.05 o 
   4   7  32       33.87       12.27     55.31 o 
   5   7  32      405.72      449.90     98.57 o 
   0   8  32       90.67       78.82     61.93 o 
   1   8  32       79.01       45.04     47.77 o 
   2   8  32      152.79      118.23     55.73 o 
   3   8  32      139.83      155.77     59.32 o 
   4   8  32      324.14      258.98     79.62 o 
   5   8  32      123.24       15.42     89.25 o 
   0   9  32      182.76      197.05     90.08 o 
   1   9  32      197.21      215.71     78.82 o 
   2   9  32       98.33      145.71     76.01 o 
   3   9  32      238.74      241.34     59.32 o 
   4   9  32      221.02      230.83     71.66 o 
   0  10  32       79.23        0.00     78.82 o 
   1  10  32       41.85       -4.27     57.62 o 
   2  10  32      108.39       77.92     49.64 o 
   3  10  32      110.74      185.20     75.33 o 
   4  10  32      187.43      294.20     74.39 o 
   0  11  32        0.33        0.00     67.56 o 
   1  11  32        6.17      -24.10     49.64 o 
   2  11  32       19.32      108.64     53.63 o 
   3  11  32       20.24       18.39     59.32 o 
   4  11  32       80.34      103.93     73.57 o 
   0  12  32       43.22       22.52     84.45 o 
   1  12  32      176.91      104.07     61.61 o 
   2  12  32       30.31      -33.78     78.82 o 
   3  12  32      262.16      269.62     81.64 o 
   4  12  32      140.85      122.30     73.19 o 
   0  13  32       94.59       22.52    106.97 o 
   1  13  32       18.88      -55.73     55.73 o 
   2  13  32       39.64       -0.51    152.01 o 
   3  13  32       45.66      137.37     79.32 o 
   4  13  32       98.94      121.05     87.58 o 
   0  14  32       65.35      152.01     95.71 o 
   1  14  32       62.85      -20.53     66.28 o 
   2  14  32       68.49       57.27     57.62 o 
   3  14  32        9.47       93.83     82.47 o 
   0  15  32      136.91       84.45     95.71 o 
   1  15  32       35.41        9.72    109.79 o 
   2  15  32      106.52      231.90     73.57 o 
   3  15  32        5.94      -23.77     70.34 o 
   0  16  32       51.63      -45.04    123.86 o 
   1  16  32       38.41       21.15     67.33 o 
   2  16  32       34.83       59.12     71.66 o 
   3  16  32       11.29        8.45     79.62 o 
   0  17  32       96.64       56.30     95.71 o 
   1  17  32       91.44      179.27     72.85 o 
   2  17  32      180.65      235.84     71.33 o 
   0  18  32      128.84      208.31     95.71 o 
   1  18  32       65.05      -14.08     83.60 o 
   2  18  32      131.98      131.21     91.31 o 
   0  19  32       35.85       90.08    101.34 o 
   1  19  32       46.89       -8.85     81.07 o 
   1   0  33        2.09       50.67     61.93 o 
   2   0  33      303.41      236.46     73.19 o 
   3   0  33        4.29       67.56     90.08 o 
   4   0  33       26.96      253.35    112.60 o 
   5   0  33      220.34      281.50    163.27 o 
   0   1  33       14.21       45.04     61.93 o 
   1   1  33       20.18        3.07     43.25 o 
   2   1  33       68.33       68.69     56.30 o 
   3   1  33      100.92       19.39     67.56 o 
   4   1  33      376.24      451.71    129.49 o 
   5   1  33       16.36      -67.08     86.10 o 
   0   2  33      248.41      343.43     67.56 o 
   1   2  33       10.32      -27.88     53.49 o 
   2   2  33       51.92       56.77     47.28 o 
   3   2  33        9.65       95.71     61.93 o 
   4   2  33       76.83      154.35     81.54 o 
   5   2  33       42.59       11.98     77.55 o 
   0   3  33       31.97       -5.63     61.93 o 
   1   3  33       85.88       53.49     47.86 o 
   2   3  33      295.80      226.79     55.31 o 
   3   3  33      168.34       59.21    104.16 o 
   4   3  33      415.21      420.47     85.52 o 
   5   3  33      539.33      703.82    115.42 o 
   0   4  33      139.33       78.82     61.93 o 
   1   4  33      165.61      126.42     64.75 o 
   2   4  33      227.19      188.61     87.27 o 
   3   4  33      150.61      119.87     61.61 o 
   4   4  33      125.63       68.97     68.72 o 
   0   5  33      159.48       95.71     61.93 o 
   1   5  33       13.57      -51.75     51.75 o 
   2   5  33      175.20      137.94     43.79 o 
   3   5  33      226.50      230.33     64.75 o 
   4   5  33       13.33        8.51     75.87 o 
   0   6  33       29.23       11.26     61.93 o 
   1   6  33      113.84       72.21     45.65 o 
   2   6  33      130.73      103.82     48.70 o 
   3   6  33      946.71     1151.37     84.97 o 
   4   6  33      869.74     1024.67     96.02 o 
   0   7  33       84.03      135.12     67.56 o 
   1   7  33       42.84       54.72     49.64 o 
   2   7  33       48.71       38.25     57.62 o 
   3   7  33      113.20      102.47     59.32 o 
   4   7  33       98.08       85.34     72.85 o 
   0   8  33        9.24      -56.30     78.82 o 
   1   8  33       72.67      106.97     73.19 o 
   2   8  33       14.67       81.64     59.72 o 
   3   8  33      358.07      317.95     65.60 o 
   4   8  33       25.50       58.73     87.31 o 
   0   9  33      258.86      517.97     95.71 o 
   1   9  33      284.56      198.30     52.76 o 
   2   9  33      733.68      888.51     90.08 o 
   3   9  33      733.70      816.79     92.90 o 
   4   9  33      142.88       94.89     87.27 o 
   0  10  33      132.22      140.75     90.08 o 
   1  10  33       18.49       44.42     52.76 o 
   2  10  33       74.89       99.98     67.56 o 
   3  10  33       12.62       66.86     63.32 o 
   4  10  33       85.80       33.03     88.98 o 
   0  11  33       26.21       11.26     90.08 o 
   1  11  33       57.57       66.40     57.62 o 
   2  11  33        9.45       -9.60     67.33 o 
   3  11  33      102.90      154.26     73.19 o 
   4  11  33       84.34      134.60    140.75 o 
   0  12  33        7.23      -56.30     84.45 o 
   1  12  33      137.91      170.03    106.97 o 
   2  12  33       42.24       57.29     67.33 o 
   3  12  33      908.75     1105.51     86.50 o 
   0  13  33       57.52       61.93     95.71 o 
   1  13  33      109.23       87.18     63.46 o 
   2  13  33        7.36       56.16     73.95 o 
   3  13  33        8.78      -54.63     73.57 o 
   0  14  33       30.13      -39.41    106.97 o 
   1  14  33       12.93      -55.36     66.50 o 
   2  14  33       14.58       22.37     72.93 o 
   3  14  33       17.61      106.97     91.63 o 
   0  15  33       24.80      -90.08     95.71 o 
   1  15  33        6.97       73.34    104.16 o 
   2  15  33       84.99      113.59     79.32 o 
   0  16  33        8.54     -123.86    123.86 o 
   1  16  33       13.22       92.90     79.62 o 
   2  16  33      166.54      302.37    101.34 o 
   0  17  33        5.31      -73.19    112.60 o 
   1  17  33       60.06      101.87     85.52 o 
   0  18  33       64.10       45.04     95.71 o 
   0   0  34      286.59      292.76    101.34 o 
   1   0  34      230.12      101.34     67.56 o 
   2   0  34     1754.97     1931.12    123.86 o 
   3   0  34      356.63      388.48    106.97 o 
   4   0  34       49.66      -22.52     90.08 o
[truncated: 9,102 more chars]
